# Supplementary material for: The genetic diversity of Ethiopian barley genotypes in relation to their geographical origin
Source: PLoS One. 2022 May 27;17(5):e0260422. doi: 10.1371/journal.pone.0260422 (PMC9140232; doi:10.1371/journal.pone.0260422)
Supplement: S1 Table — Accessions descended from similar ‘EBI accession code’ are highlighted by yellow color. (XLSX) [file pone.0260422.s002.xlsx]

## Sheet: Sheet1
S1 Table. Geographical location based on GPS and agro-ecological zones of the Ethiopian barley landrace. Accessions descended from similar ‘EBI accession code’ are highlighted by yellow color.
No	Accesions	EBI accession code	Latitude	Longitude	Geographical location	Agro-ecology zone	Genetically distinict cluster
1	B1	202541	12.38	37.28	Gonder	Tepid moist mid highlands (M3)	3
2	B3.1	202543	12.17	36.95	Gonder	Tepid moist mid highlands (M3)	1
3	B3.2	202543	12.17	36.95	Gonder	Tepid moist mid highlands (M3)	3
4	B4.1	202545	12.05	36.95	Gonder	Tepid moist mid highlands (M3)	3
5	B4.3	202545	12.05	36.95	Gonder	Tepid moist mid highlands (M3)	3
6	B4.4	202545	12.05	36.95	Gonder	Tepid moist mid highlands (M3)	3
7	B5.1	202546	12.05	36.95	Gonder	Tepid moist mid highlands (M3)	3
8	B6	202547	7.33	39.75	Arsi-Bale	Tepid sub-humid mid highlands (SH3)	3
9	B7	202548	7.33	39.75	Arsi-Bale	Tepid sub-humid mid highlands (SH3)	3
10	B8	202550	7.28	39.83	Arsi-Bale	Cool sub-humid mid highlands (SH4)	3
11	B9.1	202553	7.3	40.12	Arsi-Bale	Tepid moist mid highlands (M3)	3
12	B9.2	202553	7.3	40.12	Arsi-Bale	Tepid moist mid highlands (M3)	3
13	B10.1	202558	7.15	40.78	Arsi-Bale	Tepid moist mid highlands (H3)	3
14	B10.2	202558	7.15	40.78	Arsi-Bale	Tepid moist mid highlands (H3)	1
15	B11	202559	7.48	40.62	Arsi-Bale	Tepid moist mid highlands (M3)	2
16	B12	202561	7.53	40.7	Arsi-Bale	Tepid moist mid highlands (M3)	2
17	B13.1	202569	7.83	39.73	Arsi-Bale	Tepid moist mid highlands (H3)	3
18	B13.2	202569	7.83	39.73	Arsi-Bale	Tepid moist mid highlands (H3)	2
19	B16.2	202575	7.53	39.98	Arsi-Bale	Tepid sub-humid mid highlands (SH3)	2
20	B17	202585	9.02	38.13	Shewa	Tepid moist mid highlands (M3)	2
21	B18	202587	9.02	38.13	Shewa	Tepid moist mid highlands (M3)	1
22	B19	202592	10.68	37.35	Gojam	Tepid moist mid highlands (M3)	2
23	B20	202593	10.68	37.35	Gojam	Tepid moist mid highlands (M3)	3
24	B21	202595	10.72	37.17	Gojam	Tepid moist mid highlands (M3)	2
25	B23.2	202597	10.72	37.17	Gojam	Tepid moist mid highlands (M3)	3
26	B25	202599	10.72	37.07	Gojam	Tepid moist mid highlands (M3)	2
27	B26.3	202602	10.98	36.93	Gojam	Cool sub-humid mid highlands (SH4)	1
28	B27	202609	10.52	37.45	Gojam	Tepid moist mid highlands (M3)	2
29	B28	202612	11.12	37.9	Gojam	Tepid moist mid highlands (M3)	2
30	B29	202613	10.97	37.87	Gojam	Tepid moist mid highlands (M3)	3
31	B30	202614	10.97	37.87	Gojam	Tepid moist mid highlands (M3)	1
32	B31.2	202615	10.97	37.87	Gojam	Tepid moist mid highlands (M3)	1
33	B32.1	202616	10.97	37.87	Gojam	Tepid moist mid highlands (M3)	1
34	B32.2	202616	10.97	37.87	Gojam	Tepid moist mid highlands (M3)	1
35	B33.1	202667	7.68	36.92	Jimma	Tepid moist mid highlands (H3)	1
36	B33.2	202667	7.68	36.92	Jimma	Tepid moist mid highlands (H3)	3
37	B34	202671	7.92	37.42	Jimma	Cool humid mid highlands (SH2)	3
38	B35	202672	7.92	37.42	Jimma	Cool humid mid highlands (SH2)	3
39	B37	202674	9.5	35.47	Ambo-Welega	Tepid sub-humid mid highlands (SH3)	2
40	B38	202680	11	36.92	Gojam	Cool sub-humid mid highlands (SH4)	3
41	B39	202682	10.5	37.53	Gojam	Tepid moist mid highlands (M3)	3
42	B41	202707	9.25	41.13	Hararghe	Tepid sub-humid mid highlands (SH3)	3
43	B42.1	202709	9.25	41.13	Hararghe	Tepid sub-humid mid highlands (SH3)	3
44	B42.2	202709	9.25	41.13	Hararghe	Tepid sub-humid mid highlands (SH3)	3
45	B43	202711	9.27	41.13	Hararghe	Tepid sub-humid mid highlands (SH3)	3
46	B45	202719	9.28	41.48	Hararghe	Tepid sub-humid mid highlands (SH3)	3
47	B46	202725	9.4	41.58	Hararghe	Tepid sub-humid mid highlands (SH3)	3
48	B48	202727	9.4	41.58	Hararghe	Tepid sub-humid mid highlands (SH3)	1
49	B49	202730	9.4	41.58	Hararghe	Tepid sub-humid mid highlands (SH3)	3
50	B50	202782	9.43	41.03	Hararghe	Warm moist lowlands (M2)	3
51	B51	202783	11.58	39.22	Welo	Cool sub-moist mid highlands (SM4)	3
52	B52	202784	11.62	38.93	Welo	Cool sub-moist mid highlands (SM4)	1
53	B53.1	202785	11.62	38.93	Welo	Cool sub-moist mid highlands (SM4)	3
54	B53.2	202785	11.62	38.93	Welo	Cool sub-moist mid highlands (SM4)	3
55	B54	202786	11.62	38.93	Welo	Cool sub-moist mid highlands (SM4)	3
56	B55	202791	11.65	38.85	Welo	Tepid sub-moist mid highland*s (SM3)	1
57	B56.2	202792	11.65	38.85	Welo	Tepid sub-moist mid highlands (SM3)	2
58	B57	202793	11.82	38.62	Welo	Cool sub-moist mid highlands (SM4)	2
59	B59.2	202795	11.27	39.25	Welo	Cool moist mid highlands (M4)	1
60	B60.1	202799	11.05	39.2	Welo	Cold moist sub-afro-alpine to afro-alpine (M5)	1
61	B60.2	202799	11.05	39.2	Welo	Cold moist sub-afro-alpine to afro-alpine (M5)	1
62	B61	202802	10.82	39.08	Welo	Tepid sub-moist mid highlands (SM3)	3
63	B62.2	202806	10.95	38.78	Welo	Cool sub-moist mid highlands (SM4)	3
64	B63	202809	11.07	39.37	Welo	Cool moist mid highlands (M4)	1
65	B65	202811	11.12	39.28	Welo	Cool moist mid highlands (M4)	2
66	B66	202812	11.12	39.28	Welo	Cool moist mid highlands (M4)	1
67	B67	202813	11.12	39.28	Welo	Cool moist mid highlands (M4)	1
68	B68	202814	10.83	39.45	Welo	Cool moist mid highlands (M4)	1
69	B69	202815	10.83	39.45	Welo	Cool moist mid highlands (M4)	1
70	B72	202821	9.15	41.12	Hararghe	Tepid sub-humid mid highlands (SH3)	1
71	B73	201823	9.22	41.12	Hararghe	Tepid sub-humid mid highlands (SH3)	3
72	B74.1	202825	9.27	41.33	Hararghe	Tepid sub-humid mid highlands (SH3)	1
73	B74.2	202825	9.27	41.33	Hararghe	Tepid sub-humid mid highlands (SH3)	1
74	B75	202826	9.27	41.33	Hararghe	Tepid sub-humid mid highlands (SH3)	1
75	B76	202827	9.27	41.33	Hararghe	Tepid sub-humid mid highlands (SH3)	1
76	B77	202828	9.27	41.28	Hararghe	Tepid sub-humid mid highlands (SH3)	1
77	B78	202829	9.27	41.28	Hararghe	Tepid sub-humid mid highlands (SH3)	2
78	B79	202830	9.27	41.28	Hararghe	Tepid sub-humid mid highlands (SH3)	1
79	B83	216917	9.52	39.22	Shewa	Cool sub-moist mid highlands (SM4)	3
80	B84	216918	9.52	39.22	Shewa	Cool sub-moist mid highlands (SM4)	3
81	B86	216920	9.32	38.73	Shewa	Cool moist mid highlands (M4)	2
82	B87	216923	9.12	38.6	Shewa	Cool moist mid highlands (M4)	3
83	B88	216924	9.12	38.6	Shewa	Cool moist mid highlands (M4)	2
84	B89	216927	8.9	38.93	Shewa	Tepid sub-moist mid highlands (SM3)	2
85	B90	216928	8.9	38.93	Shewa	Tepid sub-moist mid highlands (SM3)	2
86	B93	216931	8.85	38.87	Shewa	Tepid moist mid highlands (H3)	2
87	B94	216932	8.83	38.92	Shewa	Tepid sub-humid mid highlands (SH3)	2
88	B96	216934	9.1	38.2	Shewa	Cool moist mid highlands (M4)	2
89	B97	216935	9.1	38.2	Shewa	Cool moist mid highlands (M4)	2
90	B101	216939	9.12	38.2	Shewa	Cool moist mid highlands (M4)	2
91	B103	216941	9.12	38.2	Shewa	Cool moist mid highlands (M4)	2
92	B104	216942	9.18	38.18	Shewa	Cool moist mid highlands (M4)	2
93	B105	216944	9.18	38.18	Shewa	Cool moist mid highlands (M4)	2
94	B108	216947	9.3	38.07	Shewa	Cool moist mid highlands (M4)	2
95	B110	216949	9.3	38.07	Shewa	Cool moist mid highlands (M4)	2
96	B111	216950	9.3	38.07	Shewa	Cool moist mid highlands (M4)	2
97	B112.1	216951	9.08	38.78	Shewa	Cool moist mid highlands (M4)	2
98	B112.2	216951	9.08	38.78	Shewa	Cool moist mid highlands (M4)	2
99	B113.2	216952	9.08	38.78	Shewa	Cool moist mid highlands (M4)	3
100	B114.1	216953	9.08	37.22	Ambo-Welega	Tepid sub-humid mid highlands (SH3)	3
101	B114.2	216953	9.08	37.22	Ambo-Welega	Tepid sub-humid mid highlands (SH3)	3
102	B115.1	216954	9.08	37.22	Ambo-Welega	Tepid sub-humid mid highlands (SH3)	3
103	B116.2	216955	10.97	37.22	Gojam	Cool moist mid highlands (M4)	2
104	B118	216957	10.97	37.22	Gojam	Cool moist mid highlands (M4)	2
105	B120	216959	11.83	38	Welo	Tepid moist mid highlands (M3)	1
106	B123	216962	11.82	38.13	Welo	Cool moist mid highlands (M4)	3
107	B125	216964	11.82	38.13	Welo	Cool moist mid highlands (M4)	2
108	B126	216965	11.82	38.13	Welo	Cool moist mid highlands (M4)	2
109	B127	216966	11.82	38.13	Welo	Cool moist mid highlands (M4)	2
110	B128	216967	11.8	38.12	Welo	Cool moist mid highlands (M4)	2
111	B129	216968	11.8	38.12	Welo	Cool moist mid highlands (M4)	1
112	B130.2	216969	11.8	38.12	Welo	Cool moist mid highlands (M4)	1
113	B133	216972	11.8	38.22	Welo	Cool moist mid highlands (M4)	1
114	B134	216973	11.82	38.22	Welo	Cool moist mid highlands (M4)	2
115	B135.1	216974	11.82	38.22	Welo	Cool moist mid highlands (M4)	1
116	B135.2	216974	11.82	38.22	Welo	Cool moist mid highlands (M4)	3
117	B136	216975	10.83	37.6	Gojam	Cool moist mid highlands (M4)	3
118	B137	216976	10.83	37.6	Gojam	Cool moist mid highlands (M4)	2
119	B138	216978	11.07	37.85	Gojam	Tepid moist mid highlands (M3)	2
120	B139	216979	10.9	37.95	Gojam	Tepid moist mid highlands (M3)	1
121	B141	216981	10.9	38.95	Welo	Cold sub-moist mid highlands (SM5)	3
122	B142	216982	10.9	38.95	Welo	Cold sub-moist mid highlands (SM5)	2
123	B143	216985	10.93	36.08	Gojam	Warm moist lowlands (M2)	2
124	B144	216987	10.93	36.08	Gojam	Warm moist lowlands (M2)	3
125	B145.1	216988	10.93	36.08	Gojam	Warm moist lowlands (M2)	2
126	B146	216989	7.48	39.18	Arsi-Bale	Cool humid mid highlands (H4)	3
127	B148	216992	6.27	37.58	Gamo-Gofa	Cool sub-humid mid highlands (SH4)	2
128	B149	216993	6.27	37.58	Gamo-Gofa	Cool sub-humid mid highlands (SH4)	3
129	B151	216995	6.28	37.58	Gamo-Gofa	Cool sub-humid mid highlands (SH4)	3
130	B153	216998	6.28	37.58	Gamo-Gofa	Cool sub-humid mid highlands (SH4)	3
131	B154	216999	6.28	37.58	Gamo-Gofa	Cool sub-humid mid highlands (SH4)	3
132	B156	217002	6.53	37.75	Gamo-Gofa	Cool humid mid highlands (SH2)	3
133	B157	217003	6.53	37.75	Gamo-Gofa	Cool humid mid highlands (SH2)	3
134	B158	217004	6.53	37.75	Gamo-Gofa	Cool humid mid highlands (SH2)	3
135	B159	217008	8.12	39.58	Arsi-Bale	Cool humid mid highlands (H4)	3
136	B160.1	217009	8.12	39.58	Arsi-Bale	Cool humid mid highlands (H4)	1
137	B160.2	217009	8.12	39.58	Arsi-Bale	Cool humid mid highlands (H4)	1
138	B161	217010	12.63	37.1	Gonder	Tepid moist mid highlands (M3)	3
139	B163	217016	11.72	38.47	Welo	Cool moist mid highlands (M4)	2
140	B164	217017	11.73	38.42	Welo	Cool moist mid highlands (M4)	2
141	B165	217018	11.73	38.42	Welo	Cool moist mid highlands (M4)	2
142	B168	217173	7.55	36.6	Jimma	Tepid moist mid highlands (H3)	3
143	B169	217174	7.55	36.6	Jimma	Tepid moist mid highlands (H3)	3
144	B170	217176	7.17	36.35	Jimma	Tepid moist mid highlands (H3)	2
145	B173	223958	7.55	39.37	Arsi-Bale	Cool humid mid highlands (H4)	1
146	B174	223959	7.55	39.37	Arsi-Bale	Cool humid mid highlands (H4)	3
147	B175	223960	7.55	39.37	Arsi-Bale	Cool humid mid highlands (H4)	3
148	B176	224912	9.32	39.65	Shewa	Tepid sub-moist mid highlands (SM3)	2
149	B178	224914	9.32	39.52	Shewa	Cool sub-moist mid highlands (SM4)	2
150	B179	224915	9.3	39.53	Shewa	Cool sub-moist mid highlands (SM4)	2
151	B181	224917	9.3	39.53	Shewa	Cool sub-moist mid highlands (SM4)	1
152	B182	224918	9.3	39.53	Shewa	Cool sub-moist mid highlands (SM4)	2
153	B183.1	224919	11	39.55	Welo	Cool moist mid highlands (M4)	2
154	B183.2	224919	11	39.55	Welo	Cool moist mid highlands (M4)	2
155	B184	224920	11	39.55	Welo	Cool moist mid highlands (M4)	1
156	B185	224922	10.95	39.55	Welo	Cool moist mid highlands (M4)	1
157	B186	224923	10.95	39.55	Welo	Cool moist mid highlands (M4)	1
158	B187	224924	10.9	39.52	Welo	Cold moist sub-afro-alpine to afro-alpine (M5)	1
159	B188	224925	10.9	39.52	Welo	Cold moist sub-afro-alpine to afro-alpine (M5)	1
160	B189	224926	10.92	39.55	Welo	Cool moist mid highlands (M4)	2
161	B190	224927	10.92	39.55	Welo	Cool moist mid highlands (M4)	3
162	B191.1	224928	10.92	39.55	Welo	Cool moist mid highlands (M4)	1
163	B192	224929	10.92	39.55	Welo	Cool moist mid highlands (M4)	1
164	B193	224930	10.9	39.52	Welo	Cold moist sub-afro-alpine to afro-alpine (M5)	1
165	B194	224931	10.9	39.52	Welo	Cold moist sub-afro-alpine to afro-alpine (M5)	1
166	B196	224933	10.87	39.43	Welo	Cool moist mid highlands (M4)	1
167	B198	224935	10.87	39.43	Welo	Cool moist mid highlands (M4)	1
168	B199	224948	11.8	39.37	Welo	Cool sub-moist mid highlands (SM4)	1
169	B200	224949	11.8	39.37	Welo	Cool sub-moist mid highlands (SM4)	1
170	B201	224950	11.8	39.37	Welo	Cool sub-moist mid highlands (SM4)	1
171	B202	224954	9.83	39.75	Shewa	Cool moist mid highlands (M4)	1
172	B203	224957	9.83	39.75	Shewa	Cool moist mid highlands (M4)	2
173	B204	224958	9.9	39.73	Shewa	Cool moist mid highlands (M4)	1
174	B205	224959	9.9	39.73	Shewa	Cool moist mid highlands (M4)	2
175	B206	224960	9.9	39.73	Shewa	Cool moist mid highlands (M4)	3
176	B207	224961	9.9	39.73	Shewa	Cool moist mid highlands (M4)	2
177	B209	224963	9.9	39.73	Shewa	Cool moist mid highlands (M4)	3
178	B211	224965	9.9	39.73	Shewa	Cool moist mid highlands (M4)	3
179	B213	224967	9.9	39.73	Shewa	Cool moist mid highlands (M4)	1
180	B216.1	224970	9.9	39.73	Shewa	Cool moist mid highlands (M4)	1
181	B218	225175	6.95	37.85	Gamo-Gofa	Tepid sub-humid mid highlands (SH3)	3
182	B220	225177	6.95	37.85	Gamo-Gofa	Tepid sub-humid mid highlands (SH3)	3
183	B222	225179	6.95	37.85	Gamo-Gofa	Tepid sub-humid mid highlands (SH3)	2
184	B225	225183	6.95	37.85	Gamo-Gofa	Tepid sub-humid mid highlands (SH3)	1
185	B227	225240	11.33	39.67	Welo	Tepid moist mid highlands (M3)	2
186	B227.1	225240	11.33	39.67	Welo	Tepid moist mid highlands (M3)	3
187	B228	225241	11.33	39.67	Welo	Tepid moist mid highlands (M3)	3
188	B229	225242	11.33	39.67	Welo	Tepid moist mid highlands (M3)	3
189	B230	225243	11.33	39.67	Welo	Tepid moist mid highlands (M3)	1
190	B232	225247	11.33	39.82	Welo	Tepid moist mid highlands (M3)	1
191	B233	225248	11.37	39.85	Welo	Tepid moist mid highlands (M3)	1
192	B234	225249	11.37	39.85	Welo	Tepid moist mid highlands (M3)	1
193	B235	225265	10.27	37.43	Gojam	Tepid moist mid highlands (M3)	3
194	B237	232350	9.62	42.4	Hararghe	Warm arid lowland plains (A2)	3
195	B238	232351	9.62	42.4	Hararghe	Warm arid lowland plains (A2)	3
196	B240	232355	9.55	42.38	Hararghe	Warm arid lowland plains (A2)	2
197	B242	232358	9.53	42.27	Hararghe	Tepid moist mid highlands (M3)	1
198	B243	232359	9.53	42.27	Hararghe	Tepid moist mid highlands (M3)	1
199	B244	232360	9.53	42.27	Hararghe	Tepid moist mid highlands (M3)	1
200	B245	232362	9.25	41.77	Hararghe	Tepid sub-humid mid highlands (SH3)	1
201	B247.2	232364	9.25	41.77	Hararghe	Tepid sub-humid mid highlands (SH3)	1
202	B248	232369	9.17	41.75	Hararghe	Tepid sub-humid mid highlands (SH3)	3
203	B249	232372	9.37	41.78	Hararghe	Tepid sub-humid mid highlands (SH3)	3
204	B251	232374	9.43	41.7	Hararghe	Tepid sub-humid mid highlands (SH3)	3
205	B252	232375	9.43	41.7	Hararghe	Tepid sub-humid mid highlands (SH3)	3
206	B253	232376	9.43	41.7	Hararghe	Tepid sub-humid mid highlands (SH3)	3
207	B254	232384	9.35	41.68	Hararghe	Tepid sub-humid mid highlands (SH3)	3
208	B255	232385	9.33	41.68	Hararghe	Tepid sub-humid mid highlands (SH3)	3
209	B257	232387	9.43	41.7	Hararghe	Tepid sub-humid mid highlands (SH3)	1
210	B258	232388	9.43	41.7	Hararghe	Tepid sub-humid mid highlands (SH3)	1
211	B259	232389	9.43	41.7	Hararghe	Tepid sub-humid mid highlands (SH3)	3
212	B260	232390	9.42	41.68	Hararghe	Tepid sub-humid mid highlands (SH3)	3
213	B263	232393	9.42	41.68	Hararghe	Tepid sub-humid mid highlands (SH3)	3
214	B264	232394	9.42	41.68	Hararghe	Tepid sub-humid mid highlands (SH3)	2
215	B265	232395	9.42	41.68	Hararghe	Tepid sub-humid mid highlands (SH3)	1
216	B266	232396	9.43	41.6	Hararghe	Tepid sub-humid mid highlands (SH3)	2
217	B268	232398	9.43	41.6	Hararghe	Tepid sub-humid mid highlands (SH3)	3
218	B269	232399	9.43	41.6	Hararghe	Tepid sub-humid mid highlands (SH3)	1
219	B271	232401	9.43	41.6	Hararghe	Tepid sub-humid mid highlands (SH3)	1
220	B272	232402	9.43	41.6	Hararghe	Tepid sub-humid mid highlands (SH3)	1
221	B273	232403	9.43	41.6	Hararghe	Tepid sub-humid mid highlands (SH3)	1
222	B275	232405	9.4	41.53	Hararghe	Tepid sub-humid mid highlands (SH3)	3
223	B276.2	232406	9.35	41.6	Hararghe	Tepid sub-humid mid highlands (SH3)	2
224	B278	233023	6.25	37.55	Gamo-Gofa	Cool sub-humid mid highlands (SH4)	3
225	B279	233024	6.25	37.55	Gamo-Gofa	Cool sub-humid mid highlands (SH4)	3
226	B282	233027	6.23	37.52	Gamo-Gofa	Cool sub-humid mid highlands (SH4)	1
227	B283.1	233028	5.92	37.33	Gamo-Gofa	Tepid sub-humid mid highlands (SH3)	3
228	B283.2	233028	5.92	37.33	Gamo-Gofa	Tepid sub-humid mid highlands (SH3)	3
229	B284	233029	5.92	37.33	Gamo-Gofa	Tepid sub-humid mid highlands (SH3)	3
230	B286	233033	5.97	37.28	Gamo-Gofa	Tepid sub-humid mid highlands (SH3)	3
231	B287.1	233034	6	37.27	Gamo-Gofa	Tepid sub-humid mid highlands (SH3)	3
232	B287.2	233034	6	37.27	Gamo-Gofa	Tepid sub-humid mid highlands (SH3)	3
233	B288	233035	6	37.27	Gamo-Gofa	Tepid sub-humid mid highlands (SH3)	3
234	B290	233037	6.03	37.28	Gamo-Gofa	Tepid sub-humid mid highlands (SH3)	3
235	B292	233039	6.08	37.25	Gamo-Gofa	Tepid sub-humid mid highlands (SH3)	3
236	B293	233040	6.1	37.23	Gamo-Gofa	Tepid sub-humid mid highlands (SH3)	3
237	B295	233042	6.1	37.23	Gamo-Gofa	Tepid sub-humid mid highlands (SH3)	3
238	B296	233047	6.3	37.77	Gamo-Gofa	Cool humid mid highlands (SH2)	3
239	B299	233050	5.7	37.63	Gamo-Gofa	Warm moist lowlands (M2)	3
240	FTCG-2	FTCG-2	-	-	HARC	Holeta national barley research program (HARC)	1
241	FTCG-3	FTCG-3	-	-	HARC	Holeta national barley research program (HARC)	2
242	FTCG-4	FTCG-4	-	-	HARC	Holeta national barley research program (HARC)	1
243	FTCG-5	FTCG-5	-	-	HARC	Holeta national barley research program (HARC)	1
244	FTCG-6	FTCG-6	-	-	HARC	Holeta national barley research program (HARC)	1
245	FTCG-7	FTCG-7	-	-	HARC	Holeta national barley research program (HARC)	3
246	FTCG-8	FTCG-8	-	-	HARC	Holeta national barley research program (HARC)	1
247	FTCG-9	FTCG-9	-	-	HARC	Holeta national barley research program (HARC)	1
248	FTCG-10	FTCG-10	-	-	HARC	Holeta national barley research program (HARC)	2
249	FTCG-11	FTCG-11	-	-	HARC	Holeta national barley research program (HARC)	3
250	FTCG-12	FTCG-12	-	-	HARC	Holeta national barley research program (HARC)	2
251	FTCG-13	FTCG-13	-	-	HARC	Holeta national barley research program (HARC)	3
252	FTCG-14	FTCG-14	-	-	HARC	Holeta national barley research program (HARC)	2
253	FTCG-16	FTCG-16	-	-	HARC	Holeta national barley research program (HARC)	2
254	FTCG-17	FTCG-17	-	-	HARC	Holeta national barley research program (HARC)	3
255	FTCG-20	FTCG-20	-	-	HARC	Holeta national barley research program (HARC)	3
256	FTCG-21	FTCG-21	-	-	HARC	Holeta national barley research program (HARC)	3
257	FTCG-22	FTCG-22	-	-	HARC	Holeta national barley research program (HARC)	3
258	FTCG-23	FTCG-23	-	-	HARC	Holeta national barley research program (HARC)	3
259	FTCG-24	FTCG-24	-	-	HARC	Holeta national barley research program (HARC)	2
260	FTCG-25	FTCG-25	-	-	HARC	Holeta national barley research program (HARC)	1
