# Supplementary material for: The genetic diversity of Ethiopian barley genotypes in relation to their geographical origin
Source: PLoS One. 2022 May 27;17(5):e0260422. doi: 10.1371/journal.pone.0260422 (PMC9140232; doi:10.1371/journal.pone.0260422)
Supplement: S5 Table — (XLSX) [file pone.0260422.s006.xlsx]

## Sheet: Sheet1
rs	alleles	chrom	pos	strand	assembly	center	protLSID	assayLSID	panelLSID	QCcode	B1	B10.1	B10.2	B101	B103	B104	B105	B108	B11	B110	B111	B112.1	B112.2	B113.2	B114.1	B114.2	B115.1	B116.2	B118	B12	B120	B123	B125	B126	B127	B128	B129	B13.1	B13.2	B130.2	B133	B134	B135.1	B135.2	B136	B137	B138	B139	B141
BOPA1_5318-436	C/A	1	18359684	NA	NA	NA	NA	NA	NA	NA	CC	CC	CC	CC	CC	CC	CC	CC	CC	CC	CC	CC	CC	CC	CC	CC	CC	CC	CC	CC	CC	CC	CC	CC	CC	CC	CC	CC	CC	CC	CC	CC	CC	CC	CC	CC	CC	CC	CC
BOPA1_6655-978	G/C	1	479986322	NA	NA	NA	NA	NA	NA	NA	GG	GG	GG	CC	CC	CC	CC	GG	CC	CC	CC	GG	CC	GG	GG	CC	CC	GG	GG	CC	GG	GG	CC	GG	CC	CC	GG	GG	CC	GG	GG	GG	GG	CC	CC	GG	GG	GG	CC
BOPA1_6792-1945	A/G	1	14374682	NA	NA	NA	NA	NA	NA	NA	AA	GG	AA	AA	GG	AA	AA	AA	GG	AA	AA	AA	GG	AA	AA	AA	AA	AA	GG	AA	AA	GG	AA	AA	AA	AA	AA	AA	AA	AA	AA	AA	AA	AA	GG	AA	AA	AA	GG
BOPA1_7527-1618	C/A	1	536146950	NA	NA	NA	NA	NA	NA	NA	AA	AA	AA	AA	CC	CC	CC	CC	AA	CC	CC	AA	AA	CC	CC	CC	CC	CC	CC	CC	AA	CC	CC	CC	CC	AA	CC	AA	AA	CC	AA	AA	AA	CC	AA	AA	CC	CC	AA
BOPA2_12_10201	C/A	1	428364193	NA	NA	NA	NA	NA	NA	NA	CC	CC	CC	AA	CC	AA	AA	CC	AA	CC	CC	CC	AA	CC	CC	CC	CC	CC	CC	AA	AA	CC	CC	CC	CC	CC	CC	CC	AA	AA	CC	CC	CC	CC	CC	CC	AA	CC	CC
BOPA2_12_10300	A/G	1	321396626	NA	NA	NA	NA	NA	NA	NA	AA	AA	AA	AA	AA	AA	AA	AA	AA	AA	AA	AA	AA	AA	AA	AA	AA	AA	AA	AA	AA	AA	AA	AA	AA	AA	AA	AA	AA	AA	AA	AA	AA	AA	AA	AA	AA	AA	AA
BOPA2_12_10314	C/A	1	46538882	NA	NA	NA	NA	NA	NA	NA	AA	AA	CC	AA	CC	AA	CC	CC	AA	CC	CC	CC	CC	AA	AA	CC	CC	CC	AA	CC	CC	AA	CC	CC	CC	AA	CC	AA	AA	AA	CC	AA	CC	CC	CC	CC	CC	CC	CC
BOPA2_12_20641	A/C	1	52769746	NA	NA	NA	NA	NA	NA	NA	AA	AA	AA	AA	AA	AA	AA	AA	AA	AA	AA	AA	AA	AA	AA	AA	AA	CC	AA	CC	AA	AA	CC	CC	AA	AA	AA	AA	AA	AA	AA	AA	AA	AA	AA	AA	CC	AA	AA
BOPA2_12_30336	A/G	1	31676923	NA	NA	NA	NA	NA	NA	NA	GG	GG	AA	AA	AA	AA	AA	AA	AA	AA	AA	AA	AA	AA	AA	AA	AA	AA	AA	AA	AA	AA	AA	AA	AA	AA	AA	AA	AA	AA	AA	AA	AA	AA	AA	AA	AA	AA	AA
BOPA2_12_30505	A/T	1	471473363	NA	NA	NA	NA	NA	NA	NA	AA	AA	AA	AA	AA	AA	AA	AA	AA	AA	AA	AA	AA	AA	AA	AA	AA	AA	AA	AA	AA	AA	AA	AA	AA	AA	AA	AA	AA	AA	AA	AA	AA	TT	AA	AA	AA	AA	TT
BOPA2_12_30877	C/G	1	13602909	NA	NA	NA	NA	NA	NA	NA	CC	CC	CC	CC	CC	CC	CC	CC	GG	CC	CC	CC	GG	CC	CC	CC	CC	CC	GG	GG	CC	CC	CC	GG	CC	CC	CC	CC	CC	CC	CC	CC	CC	CC	CC	CC	CC	CC	CC
BOPA2_12_31144	G/A	1	4653990	NA	NA	NA	NA	NA	NA	NA	GG	GG	AA	GG	GG	GG	AA	AA	GG	GG	GG	AA	GG	GG	GG	GG	GG	GG	GG	AA	GG	AA	GG	AA	GG	GG	AA	GG	GG	GG	AA	GG	GG	AA	GG	AA	AA	AA	GG
BOPA2_12_31276	A/C	1	20336402	NA	NA	NA	NA	NA	NA	NA	CC	CC	AA	AA	AA	CC	AA	CC	CC	CC	CC	CC	AA	AA	AA	AA	AA	CC	AA	AA	AA	CC	AA	CC	CC	CC	AA	CC	AA	CC	AA	AA	CC	AA	CC	AA	CC	AA	AA
JHI-Hv50k-2016-10330	T/C	1	10237263	NA	NA	NA	NA	NA	NA	NA	TT	TT	CC	TT	TT	TT	TT	TT	TT	TT	TT	TT	TT	TT	TT	CC	CC	TT	TT	TT	CC	TT	TT	TT	TT	TT	TT	TT	CC	CC	CC	CC	CC	TT	TT	TT	TT	CC	TT
JHI-Hv50k-2016-10570	C/T	1	10963569	NA	NA	NA	NA	NA	NA	NA	CC	CC	CC	CC	CC	CC	CC	CC	CC	CC	CC	CC	CC	CC	CC	CC	CC	CC	CC	CC	CC	TT	CC	CC	CC	CC	CC	CC	CC	CC	CC	CC	CC	CC	TT	CC	CC	CC	CC
JHI-Hv50k-2016-10645	C/T	1	11165010	NA	NA	NA	NA	NA	NA	NA	CC	TT	CC	CC	CC	TT	TT	TT	TT	TT	TT	TT	TT	TT	TT	TT	TT	TT	TT	TT	TT	CC	TT	TT	TT	TT	TT	CC	TT	TT	CC	TT	CC	TT	TT	TT	TT	CC	CC
JHI-Hv50k-2016-11687	C/G	1	12442603	NA	NA	NA	NA	NA	NA	NA	CC	CC	GG	GG	CC	CC	GG	GG	GG	CC	CC	GG	GG	GG	GG	GG	GG	CC	GG	GG	GG	CC	CC	GG	CC	GG	CC	CC	CC	CC	GG	CC	CC	CC	CC	GG	GG	CC	CC
JHI-Hv50k-2016-11970	G/A	1	12951535	NA	NA	NA	NA	NA	NA	NA	AA	AA	AA	GG	GG	GG	GG	GG	GG	AA	AA	GG	GG	AA	AA	AA	AA	AA	GG	GG	AA	AA	GG	AA	GG	GG	GG	AA	AA	AA	AA	AA	AA	GG	AA	GG	GG	GG	GG
JHI-Hv50k-2016-12829	A/T	1	13597132	NA	NA	NA	NA	NA	NA	NA	AA	AA	AA	AA	AA	AA	AA	AA	AA	AA	AA	AA	TT	AA	AA	TT	TT	AA	AA	TT	TT	AA	AA	TT	AA	AA	AA	AA	AA	AA	AA	AA	AA	AA	AA	AA	AA	AA	AA
JHI-Hv50k-2016-12926	A/G	1	13732326	NA	NA	NA	NA	NA	NA	NA	AA	AA	GG	GG	AA	AA	GG	GG	GG	AA	AA	GG	GG	AA	AA	AA	AA	AA	GG	GG	AA	AA	AA	GG	AA	AG	AA	GG	AA	AA	GG	AA	AA	AA	AA	GG	AA	AA	AA
JHI-Hv50k-2016-12959	G/A	1	13978473	NA	NA	NA	NA	NA	NA	NA	GG	GG	GG	AA	GG	GG	AA	AA	AA	AA	AA	AA	AA	AA	AA	AA	AA	AA	AA	AA	AA	GG	GG	AA	GG	GG	GG	AA	GG	AA	GG	GG	GG	GG	GG	AA	GG	GG	GG
JHI-Hv50k-2016-13004	T/G	1	13991606	NA	NA	NA	NA	NA	NA	NA	TT	TT	TT	TT	TT	TT	TT	TT	TT	TT	TT	TT	TT	TT	TT	TT	TT	TT	TT	TT	TT	TT	TT	TT	TT	TT	TT	TT	TT	TT	TT	TT	TT	TT	TT	TT	TT	TT	TT
JHI-Hv50k-2016-13113	T/C	1	14209162	NA	NA	NA	NA	NA	NA	NA	TT	CC	TT	TT	CC	TT	TT	TT	CC	TT	TT	TT	CC	TT	TT	TT	TT	TT	CC	TT	TT	TT	TT	TT	TT	TT	CC	TT	TT	CC	TT	TT	TT	CC	CC	TT	TT	CC	CC
JHI-Hv50k-2016-13203	G/A	1	14366233	NA	NA	NA	NA	NA	NA	NA	GG	GG	GG	GG	AA	AA	AA	GG	GG	GG	GG	GG	AA	AA	AA	GG	GG	GG	GG	GG	GG	GG	AA	AA	GG	AA	AA	GG	GG	GG	GG	GG	AA	AA	AA	AA	GG	AA	AA
JHI-Hv50k-2016-13372	G/T	1	15304790	NA	NA	NA	NA	NA	NA	NA	GG	GG	GG	TT	GG	GG	GG	TT	GG	GG	GG	TT	GG	GG	GG	GG	GG	GG	GG	GG	GG	GG	GG	TT	GG	TT	GG	GG	GG	GG	GG	GG	GG	GG	GG	GG	GG	GG	GG
JHI-Hv50k-2016-1377	C/T	1	1419608	NA	NA	NA	NA	NA	NA	NA	CC	CC	CC	CC	CC	TT	CC	CC	CC	CC	CC	CC	TT	CC	CC	TT	TT	TT	CC	TT	TT	CC	TT	CC	TT	CC	CC	CC	CC	CC	CC	CC	CC	TT	TT	CC	CC	CC	TT
JHI-Hv50k-2016-15116	A/T	1	18793288	NA	NA	NA	NA	NA	NA	NA	AA	TT	AA	AA	AA	AA	AA	AA	AA	AA	AA	AA	AA	AA	AA	AA	AA	AA	AA	AA	AA	AA	TT	AA	TT	AA	TT	AA	AA	AA	AA	AA	AA	AA	AA	AA	AA	AA	AA
JHI-Hv50k-2016-15149	T/C	1	18806841	NA	NA	NA	NA	NA	NA	NA	TT	CC	TT	TT	TT	CC	TT	TT	TT	TT	TT	TT	TT	TT	TT	TT	TT	CC	TT	TT	CC	TT	CC	TT	TT	TT	CC	TT	TT	CC	TT	TT	CC	TT	TT	TT	TT	TT	TT
JHI-Hv50k-2016-16129	C/T	1	22566595	NA	NA	NA	NA	NA	NA	NA	CC	CC	CC	CC	CC	CC	CC	CC	CC	CC	CC	CC	CC	CC	CC	CC	CC	CC	CC	CC	CC	CC	CC	CC	CC	CC	CC	CC	CC	CC	CC	CC	CC	CC	CC	CC	CC	CC	CC
JHI-Hv50k-2016-16150	T/C	1	22839699	NA	NA	NA	NA	NA	NA	NA	TT	TT	TT	TT	TT	TT	TT	TT	TT	TT	TT	TT	TT	TT	TT	TT	TT	TT	TT	TT	TT	TT	TT	TT	TT	TC	CC	TT	TT	TT	TT	TT	TT	TT	TT	TT	TT	TT	TT
JHI-Hv50k-2016-16219	A/T	1	23059420	NA	NA	NA	NA	NA	NA	NA	TT	TT	TT	AA	TT	AA	TT	TT	TT	AA	AA	TT	TT	TT	TT	AA	AA	AA	TT	TT	AA	AA	AA	AA	TT	TT	AA	TT	TT	AA	TT	AA	TT	AA	AA	AA	TT	AA	AA
JHI-Hv50k-2016-16388	G/A	1	23925161	NA	NA	NA	NA	NA	NA	NA	GG	GG	GG	AA	AA	AA	GG	GG	GG	GG	GG	GG	GG	GG	GG	GG	GG	GG	AA	GG	GG	GG	GG	GG	GG	GG	AA	GG	AA	GG	GG	AA	GG	AA	AA	GG	GG	AA	GG
JHI-Hv50k-2016-16648	T/C	1	25328839	NA	NA	NA	NA	NA	NA	NA	TT	TT	TT	TT	TT	TT	TT	TT	TT	TT	TT	TT	TT	TT	TT	TT	TT	TT	TT	TT	TT	TT	TT	TT	TT	TT	TT	TT	TT	CC	TT	TT	TT	TT	TT	TT	TT	TT	TT
JHI-Hv50k-2016-16845	G/A	1	28645635	NA	NA	NA	NA	NA	NA	NA	GG	GG	AA	GG	AA	AA	GG	GG	GG	AA	AA	GG	AA	AA	AA	AA	AA	AA	GG	GG	AA	AA	AA	AA	GG	AA	AA	GG	GG	GG	AA	GG	AA	AA	AA	AA	GG	AA	AA
JHI-Hv50k-2016-16885	C/A	1	28893999	NA	NA	NA	NA	NA	NA	NA	CC	CC	AA	CC	CC	CC	CC	CC	CC	CC	CC	CC	AA	AA	AA	CC	CC	AA	CC	CC	CC	CC	AA	AA	AA	CC	AA	CC	CC	CC	AA	CC	CC	AA	AA	AA	CC	AA	AA
JHI-Hv50k-2016-16937	A/C	1	29082559	NA	NA	NA	NA	NA	NA	NA	AA	AA	AA	AA	AA	AA	CC	CC	AA	CC	CC	CC	AA	AA	AA	AA	AA	AA	AA	CC	AA	AA	AA	AA	AA	AC	AA	AA	AA	AA	AA	AA	AA	AA	AA	AA	CC	AA	AA
JHI-Hv50k-2016-17965	G/A	1	36073867	NA	NA	NA	NA	NA	NA	NA	GG	GG	GG	AA	GG	AA	GG	GG	AA	AA	AA	GG	GG	AA	AA	AA	AA	AA	GG	GG	AA	AA	AA	AA	AA	AA	GG	GG	GG	AA	GG	GG	GG	GG	GG	GG	AA	GG	GG
JHI-Hv50k-2016-18239	A/G	1	37693816	NA	NA	NA	NA	NA	NA	NA	AA	AA	AA	AA	AA	AA	AA	AA	AA	AA	AA	AA	AA	GG	GG	GG	GG	AA	AA	AA	GG	GG	AA	AA	AA	AA	AA	AA	AA	GG	AA	AA	AA	AA	AA	AA	AA	AA	AA
JHI-Hv50k-2016-18612	A/G	1	41442448	NA	NA	NA	NA	NA	NA	NA	AA	AA	AA	AA	AA	AA	AA	AA	AA	GG	GG	AA	AA	AA	AA	AA	AA	AA	AA	AA	AA	AA	GG	AA	AA	AA	AA	AA	AA	AA	AA	AA	AA	AA	AA	AA	AA	AA	AA
JHI-Hv50k-2016-18797	T/C	1	58442087	NA	NA	NA	NA	NA	NA	NA	TT	TT	TT	TT	TT	TT	TT	TT	TT	TT	TT	TT	TT	CC	CC	TT	TT	TT	TT	TT	TT	TT	TT	TT	TT	TT	TT	TT	TT	CC	TT	TT	TT	TT	CC	TT	TT	TT	TT
JHI-Hv50k-2016-1895	G/A	1	1891790	NA	NA	NA	NA	NA	NA	NA	GG	GG	GG	GG	GG	GG	GG	GG	GG	GG	GG	GG	GG	GG	GG	GG	GG	AA	GG	GG	GG	GG	AA	GG	AA	GG	GG	GG	GG	GG	GG	GG	GG	GG	GG	GG	GG	GG	GG
JHI-Hv50k-2016-19198	G/A	1	61271665	NA	NA	NA	NA	NA	NA	NA	GG	GG	AA	GG	AA	AA	AA	AA	GG	AA	AA	AA	AA	GG	GG	AA	AA	GG	AA	AA	AA	AA	GG	AA	AA	AA	AA	GG	GG	AA	AA	GG	AA	AA	AA	AA	GG	AA	AA
JHI-Hv50k-2016-19864	A/G	1	73916517	NA	NA	NA	NA	NA	NA	NA	AG	AA	AA	AA	AG	AA	AA	AA	AA	AA	AA	AA	AA	AA	AA	AA	AA	AA	AA	AA	AG	AA	AA	AA	AA	AA	AA	AA	AA	AA	AA	AA	AA	AA	AA	AA	AA	AA	AA
JHI-Hv50k-2016-20967	A/G	1	213203721	NA	NA	NA	NA	NA	NA	NA	GG	GG	GG	AA	AA	GG	AA	AA	AA	GG	GG	AA	AA	AA	AA	AA	AA	AA	AA	AA	AA	AA	AA	AA	AA	GG	AA	GG	AA	GG	GG	AA	GG	AA	GG	AA	AA	GG	AA
JHI-Hv50k-2016-22744	T/G	1	305343602	NA	NA	NA	NA	NA	NA	NA	GG	TT	TT	TT	TT	GG	TT	TT	TT	TT	TT	TT	TT	TT	TT	TT	TT	GG	TT	TT	TT	GG	GG	TT	GG	TT	TT	TT	TT	TT	TT	TT	TT	TT	TT	TT	GG	TT	TT
JHI-Hv50k-2016-24633	T/C	1	342779358	NA	NA	NA	NA	NA	NA	NA	CC	TT	TT	TT	CC	TT	CC	CC	TT	CC	CC	CC	TT	TT	TT	TT	TT	TT	TT	TT	TT	TT	CC	TT	CC	CC	TT	CC	TT	TT	TT	TT	TT	TT	TT	TT	TT	TT	TT
JHI-Hv50k-2016-26511	T/C	1	361779277	NA	NA	NA	NA	NA	NA	NA	CC	CC	TT	TT	TT	CC	TT	TT	TT	CC	CC	TT	TT	TT	TT	TT	TT	CC	TT	TT	TT	CC	CC	TT	CC	CC	TT	CC	TT	CC	TT	TT	TT	TT	CC	TT	TT	TT	TT
JHI-Hv50k-2016-26982	C/T	1	371702260	NA	NA	NA	NA	NA	NA	NA	CC	CC	CC	CC	TT	TT	TT	TT	CC	TT	TT	TT	CC	TT	TT	CC	CC	TT	TT	TT	CC	CC	TT	TT	TT	TT	CC	CC	CC	TT	CC	CC	CC	CC	CC	CC	CC	CC	CC
JHI-Hv50k-2016-27680	G/A	1	380089071	NA	NA	NA	NA	NA	NA	NA	GG	GG	AA	AA	AA	GG	AA	GG	AA	AA	AA	GG	AA	GG	GG	AA	AA	GG	AA	GG	AA	GG	GG	GG	GG	AA	GG	GG	AA	AA	AA	AA	AA	GG	AA	AA	AA	AA	AA
JHI-Hv50k-2016-28456	T/C	1	401543135	NA	NA	NA	NA	NA	NA	NA	TT	CC	TT	TT	TT	TT	TT	TT	TT	TT	TT	TT	TT	TT	TT	TT	TT	TT	TT	TT	TT	TT	TT	TT	TT	TT	TT	TT	TT	TT	TT	TT	TT	TT	TT	TT	TT	TT	TT
JHI-Hv50k-2016-30141	A/T	1	415362048	NA	NA	NA	NA	NA	NA	NA	AA	AA	AA	AA	AA	AA	AA	AA	TT	TT	TT	AA	AA	AA	AA	AA	AA	AA	AA	AA	TT	AA	AA	AA	AA	AA	AA	AA	TT	AA	AA	TT	AA	AA	AA	AA	AA	TT	AA
JHI-Hv50k-2016-30436	G/C	1	418581955	NA	NA	NA	NA	NA	NA	NA	GG	GG	GG	GG	GG	GG	GG	CC	GG	GG	GG	CC	GG	GG	GG	GG	GG	GG	GG	GG	CC	GG	GG	GG	GG	GG	GG	GG	GG	GG	GG	GG	GG	GG	GG	GG	GG	CC	GG
JHI-Hv50k-2016-30978	T/C	1	420570537	NA	NA	NA	NA	NA	NA	NA	TT	CC	TT	TT	TT	TT	TT	TT	TT	TT	TT	TT	TT	TT	TT	TT	TT	TT	TT	TT	CC	TT	CC	TT	CC	TT	TT	TT	TT	TT	TT	TT	TT	TT	TT	TT	TT	CC	TT
JHI-Hv50k-2016-31702	C/T	1	427876191	NA	NA	NA	NA	NA	NA	NA	CC	CC	CC	CC	CC	TT	CC	TT	CC	CC	CC	TT	CC	CC	CC	CC	CC	CC	CC	CC	CC	CC	TT	CC	TT	CC	CC	CC	CC	CC	CC	TT	CC	CC	CC	CC	CC	CC	CC
JHI-Hv50k-2016-34151	C/T	1	450208875	NA	NA	NA	NA	NA	NA	NA	CC	CC	CC	TT	CC	TT	TT	CC	CC	CC	CC	CC	CC	CC	CC	CC	CC	CC	CC	CC	TT	CC	CC	CC	CC	CC	CC	CC	TT	TT	CC	CC	CC	TT	CC	CC	CC	TT	CC
JHI-Hv50k-2016-342	T/C	1	291058	NA	NA	NA	NA	NA	NA	NA	CC	CC	CC	CC	CC	TT	CC	CC	CC	CC	CC	CC	CC	CC	CC	TT	TT	TT	CC	CC	TT	TT	TT	CC	TT	CC	CC	CC	CC	TT	CC	CC	CC	TT	TT	CC	TT	CC	TT
JHI-Hv50k-2016-34590	T/C	1	453801414	NA	NA	NA	NA	NA	NA	NA	TT	CC	CC	CC	CC	CC	CC	CC	CC	CC	CC	CC	TT	TT	TT	TT	TT	CC	CC	TT	TT	CC	CC	TT	CC	TT	CC	TT	CC	CC	CC	CC	TT	TT	CC	TT	CC	TT	TT
JHI-Hv50k-2016-34951	C/A	1	455156994	NA	NA	NA	NA	NA	NA	NA	CA	AA	AA	AA	AA	AA	AA	AA	AA	AA	AA	AA	AA	CC	CC	CC	CC	AA	CC	CC	AA	CC	CC	CC	CC	AA	AA	AA	AA	CC	AA	AA	AA	CC	AA	CC	CC	CC	AA
JHI-Hv50k-2016-35231	T/C	1	456731647	NA	NA	NA	NA	NA	NA	NA	TT	CC	CC	TT	TT	TT	TT	TT	TT	TT	TT	TT	TT	TT	TT	TT	TT	TT	TT	TT	TT	TT	TT	TT	TT	TT	TT	TT	TT	TT	CC	TT	TT	TT	TT	TT	TT	TT	TT
JHI-Hv50k-2016-3532	A/G	1	3453791	NA	NA	NA	NA	NA	NA	NA	GA	GG	AA	GG	AA	AA	GG	GG	AA	AA	AA	GG	AA	AA	AA	GG	GG	GG	AA	GG	GG	GG	GG	AA	GG	AA	GG	AA	AA	AA	AA	AA	GG	GG	GG	GG	GG	GG	GG
JHI-Hv50k-2016-35526	A/T	1	461093561	NA	NA	NA	NA	NA	NA	NA	AA	AA	AA	AA	TT	TT	AA	TT	AA	AA	AA	TT	AA	TT	TT	TT	TT	TT	AA	AA	AA	TT	TT	TT	TT	AT	AA	AA	AA	AA	AA	TT	TT	TT	TT	AA	AA	AA	AA
JHI-Hv50k-2016-35602	G/A	1	461524275	NA	NA	NA	NA	NA	NA	NA	GG	GG	GG	AA	AA	GG	GG	AA	AA	AA	AA	AA	GG	GG	GG	GG	GG	GG	GG	GG	GG	GG	AA	GG	AA	GG	GG	GG	AA	GG	GG	AA	GG	AA	AA	GG	GG	GG	GG
JHI-Hv50k-2016-35716	A/G	1	462188910	NA	NA	NA	NA	NA	NA	NA	AA	AA	AA	AA	AA	GG	AA	AA	AA	AA	AA	AA	AA	AA	AA	AA	AA	GG	AA	AA	AA	GG	AA	GG	AA	AA	AA	AA	AA	AA	AA	AA	AA	AA	AA	AA	AA	AA	AA
JHI-Hv50k-2016-35809	C/T	1	462931192	NA	NA	NA	NA	NA	NA	NA	TT	TT	CC	TT	CC	TT	TT	TT	TT	CC	CC	TT	TT	TT	TT	TT	TT	TT	CC	TT	CC	TT	CC	TT	CC	CT	CC	TT	TT	CC	CC	TT	TT	CC	CC	TT	CC	CC	TT
JHI-Hv50k-2016-36398	G/T	1	467931082	NA	NA	NA	NA	NA	NA	NA	GG	GG	GG	TT	GG	GG	TT	GG	TT	TT	TT	GG	GG	GG	GG	GG	GG	GG	GG	GG	GG	GG	GG	GG	GG	TT	GG	GG	GG	GG	GG	GG	TT	GG	GG	GG	GG	GG	GG
JHI-Hv50k-2016-37094	C/T	1	474182652	NA	NA	NA	NA	NA	NA	NA	CC	CC	TT	CC	CC	TT	TT	CC	CC	CC	CC	CC	CC	CC	CC	CC	CC	CC	TT	CC	TT	CC	CC	CC	CC	CC	CC	CC	CC	TT	TT	CC	CC	CC	TT	CC	TT	CC	CC
JHI-Hv50k-2016-37584	C/G	1	482689583	NA	NA	NA	NA	NA	NA	NA	GG	CC	CC	CC	CC	CC	CC	CC	CC	CC	CC	CC	CC	GG	GG	GG	GG	GG	CC	CC	CC	CC	CC	CC	CC	CC	CC	CC	GG	CC	CC	CC	CC	GG	GG	GG	CC	GG	GG
JHI-Hv50k-2016-37878	C/T	1	493370587	NA	NA	NA	NA	NA	NA	NA	TT	CC	TT	CC	CC	CC	CC	CC	CC	CC	CC	CC	TT	TT	TT	TT	TT	CC	TT	CC	CC	TT	CC	CC	CC	CC	TT	CC	CC	TT	TT	CC	CC	CC	CC	TT	CC	CC	TT
JHI-Hv50k-2016-39220	C/A	1	503412950	NA	NA	NA	NA	NA	NA	NA	CC	CC	AA	AA	CC	CC	CC	CC	AA	CC	CC	CC	AA	AA	AA	CC	CC	CC	CC	CC	AA	AA	AA	AA	AA	CC	AA	CC	AA	CC	AA	CC	CC	CC	CC	AA	AA	AA	CC
JHI-Hv50k-2016-40173	G/C	1	507640878	NA	NA	NA	NA	NA	NA	NA	CC	CC	GG	GG	CC	GG	GG	GG	CC	CC	CC	GG	CC	GG	GG	CC	CC	GG	CC	CC	CC	GG	GG	GG	GG	GG	GG	CC	CC	GG	GG	GG	GG	GG	CC	CC	GG	CC	GG
JHI-Hv50k-2016-40258	A/G	1	507894807	NA	NA	NA	NA	NA	NA	NA	AA	AA	AA	AA	AA	AA	AA	AA	GG	AA	AA	AA	AA	AA	AA	AA	AA	AA	AA	GG	AA	AA	AA	AA	AA	AA	AA	AA	GG	AA	AA	AA	AA	AA	AA	GG	AA	AA	AA
JHI-Hv50k-2016-41672	G/A	1	511552577	NA	NA	NA	NA	NA	NA	NA	GG	GG	GG	AA	GG	GG	AA	GG	GG	AA	AA	GG	AA	GG	GG	GG	GG	GG	GG	GG	GG	GG	GG	AA	GG	GG	GG	GG	GG	GG	GG	AA	GG	AA	GG	GG	GG	GG	GG
JHI-Hv50k-2016-41782	C/G	1	511924294	NA	NA	NA	NA	NA	NA	NA	CC	CC	CC	CC	CC	CC	CC	CC	CC	CC	CC	CC	CC	CC	CC	CC	CC	CC	CC	CC	CC	CC	CC	CC	CC	CC	CC	CC	CC	CC	CC	CC	CC	CC	CC	CC	CC	CC	CC
JHI-Hv50k-2016-4216	C/G	1	3873831	NA	NA	NA	NA	NA	NA	NA	CC	GG	CC	CC	CC	CC	CC	CC	CC	CC	CC	CC	CC	CC	CC	CC	CC	CC	GG	CC	CC	GG	CC	CC	CC	CC	CC	GG	GG	CC	CC	GG	GG	CC	CC	CC	GG	CC	CC
JHI-Hv50k-2016-42490	A/G	1	513781830	NA	NA	NA	NA	NA	NA	NA	GG	GG	GG	AA	GG	GG	AA	GG	GG	AA	AA	GG	AA	AA	AA	AA	AA	GG	AA	AA	GG	AA	GG	AA	GG	AA	GG	AA	GG	GG	GG	GG	AA	GG	GG	GG	GG	GG	GG
JHI-Hv50k-2016-42725	T/A	1	514690726	NA	NA	NA	NA	NA	NA	NA	TT	TT	TT	TT	AA	TT	AA	TT	TT	TT	TT	TT	TT	TT	TT	AA	AA	TT	TT	TT	TT	AA	TT	TT	TT	TT	TT	TT	TT	TT	TT	TT	TT	TT	TT	AA	TT	TT	TT
JHI-Hv50k-2016-43725	A/G	1	517227894	NA	NA	NA	NA	NA	NA	NA	AG	AA	AA	AA	AA	AA	AA	AA	AA	AG	AA	AA	AG	AA	AA	AA	AA	AA	AA	AA	AA	GG	AA	AA	AA	AA	AA	AA	AA	AA	AA	AA	AA	AA	AG	AA	AA	AA	AA
JHI-Hv50k-2016-44333	A/C	1	518785119	NA	NA	NA	NA	NA	NA	NA	AA	AA	CC	CC	AA	AA	AA	CC	CC	AA	AA	CC	CC	AA	AA	AA	AA	AA	AA	AA	AA	AA	AA	AA	AA	CC	AA	AA	CC	AA	CC	CC	AA	AA	AA	CC	CC	AA	AA
JHI-Hv50k-2016-44590	A/G	1	519113582	NA	NA	NA	NA	NA	NA	NA	AA	AA	GG	GG	AA	AA	AA	GG	GG	AA	AA	GG	GG	AA	AA	AA	AA	GG	AA	GG	AA	AA	GG	AA	GG	AA	AA	AA	GG	AA	GG	GG	AA	AA	AA	GG	AA	AA	AA
JHI-Hv50k-2016-44819	C/G	1	519630584	NA	NA	NA	NA	NA	NA	NA	CC	CC	CC	CC	CC	CC	CC	CC	CC	CC	CC	CC	CC	CC	CC	CC	CC	GG	CC	CC	CC	CC	CC	CC	CC	CC	CC	CC	CC	CC	CC	CC	CC	CC	CC	CC	CC	CC	CC
JHI-Hv50k-2016-45768	A/C	1	522789349	NA	NA	NA	NA	NA	NA	NA	AA	AA	AA	CC	CC	AA	AA	CC	CC	CC	CC	CC	CC	AA	AA	AA	AA	AA	CC	CC	CC	CC	CC	CC	CC	CC	AA	AA	AA	AA	AA	CC	AA	AA	AA	CC	AA	AA	CC
JHI-Hv50k-2016-46401	A/G	1	523970914	NA	NA	NA	NA	NA	NA	NA	GG	AA	AA	GG	AA	GG	AA	GG	GG	AA	AA	GG	GG	AA	AA	AA	AA	GG	GG	AA	AA	AA	GG	AA	GG	GG	AA	GG	AA	GG	AA	GG	GG	AA	GG	GG	GG	AA	GG
JHI-Hv50k-2016-46778	T/C	1	524630616	NA	NA	NA	NA	NA	NA	NA	TT	TT	TT	TT	TT	CC	TT	TT	TT	TT	TT	TT	TT	TT	TT	TT	TT	CC	TT	CC	CC	TT	CC	TT	CC	CC	TT	TT	CC	CC	TT	CC	TT	TT	CC	TT	CC	TT	TT
JHI-Hv50k-2016-46853	G/A	1	524847076	NA	NA	NA	NA	NA	NA	NA	GG	GG	GG	GG	GG	GG	GG	GG	GG	GG	GG	GG	GG	GG	GG	GG	GG	GG	GG	AA	GG	GG	GG	GG	GG	AA	GG	GG	GG	AA	GG	GG	GG	GG	AA	GG	GG	GG	GG
JHI-Hv50k-2016-47324	C/T	1	526398224	NA	NA	NA	NA	NA	NA	NA	TT	TT	CC	TT	TT	TT	CC	CC	CC	CC	CC	CC	CC	CC	CC	CC	CC	TT	CC	TT	CC	CC	CC	TT	CC	TT	TT	TT	CC	TT	CC	CC	TT	CC	CC	TT	TT	TT	TT
JHI-Hv50k-2016-47608	C/A	1	527201666	NA	NA	NA	NA	NA	NA	NA	AA	AA	CC	CC	AA	CC	CC	CC	CC	AA	AA	CC	CC	CC	CC	CC	CC	AA	CC	CC	CC	CC	CC	AA	CC	CC	AA	CC	CC	AA	CC	CC	AA	AA	CC	CC	AA	AA	CC
JHI-Hv50k-2016-48311	C/A	1	528573582	NA	NA	NA	NA	NA	NA	NA	AA	CC	CC	AA	CC	CC	CC	CC	CC	CC	CC	CC	CC	CC	CC	CC	CC	AA	CC	CC	CC	CC	AA	CC	AA	CC	AA	AA	CC	CC	CC	CC	CC	AA	AA	AA	CC	AA	AA
JHI-Hv50k-2016-48788	T/C	1	529835001	NA	NA	NA	NA	NA	NA	NA	TT	CC	TT	TT	TT	TT	TT	TT	TT	TT	TT	TT	TT	TT	TT	TT	TT	TT	TT	TT	TT	TT	TT	TT	TT	TT	TT	TT	TT	TT	TT	TT	TT	CC	CC	TT	TT	TT	CC
JHI-Hv50k-2016-49002	A/C	1	530532842	NA	NA	NA	NA	NA	NA	NA	AA	AA	CC	AA	AA	AA	AA	AA	AA	AA	AA	AA	AA	AA	AA	AA	AA	AA	AA	AA	AA	AA	AA	CC	AA	AA	CC	AA	AA	AA	CC	AA	AA	CC	CC	AA	CC	AA	CC
JHI-Hv50k-2016-49076	A/G	1	531237516	NA	NA	NA	NA	NA	NA	NA	AA	AA	AA	AA	AA	AA	AA	GG	AA	AA	AA	GG	GG	AA	AA	AA	AA	AA	AA	AA	AA	AA	AA	AA	AA	AA	AA	AA	GG	AA	AA	AA	AA	AA	AA	AA	AA	AA	AA
JHI-Hv50k-2016-49280	T/C	1	532712204	NA	NA	NA	NA	NA	NA	NA	TT	TT	CC	TT	TT	TT	CC	TT	TT	TT	TT	TT	TT	TT	TT	TT	TT	CC	TT	TT	TT	TT	TT	TT	TT	CC	TT	CC	TT	TT	CC	TT	CC	TT	CC	TT	TT	CC	CC
JHI-Hv50k-2016-49294	G/C	1	532903313	NA	NA	NA	NA	NA	NA	NA	GG	GG	GG	GG	GG	GG	GG	GG	GG	GG	GG	GG	GG	GG	GG	GG	GG	GG	GG	GG	GG	GG	CC	GG	CC	GG	GG	GG	GG	GG	GG	GG	GG	GG	GG	GG	GG	GG	GG
JHI-Hv50k-2016-49343	T/C	1	532978579	NA	NA	NA	NA	NA	NA	NA	TT	TT	TT	CC	TT	TT	TT	CC	CC	CC	CC	CC	CC	TT	TT	CC	CC	TT	TT	CC	TT	TT	TT	TT	TT	TT	TT	TT	CC	TT	TT	TT	TT	CC	TT	CC	TT	TT	TT
JHI-Hv50k-2016-49563	A/C	1	533710402	NA	NA	NA	NA	NA	NA	NA	AA	AA	AA	CC	AA	AA	AA	AA	CC	AA	AA	CC	AA	AA	AA	AA	AA	AA	CC	CC	AA	AA	AA	AA	AA	CC	AA	AA	AA	AA	AA	CC	CC	CC	CC	CC	AA	AA	CC
JHI-Hv50k-2016-50263	G/A	1	535898976	NA	NA	NA	NA	NA	NA	NA	AA	GG	GG	GG	GG	GG	GG	GG	GG	GG	GG	GG	GG	GG	GG	GG	GG	GG	AA	GG	GG	AA	AA	AA	AA	GG	GG	GG	GG	AA	GG	GG	GG	GG	GG	GG	GG	GG	GG
JHI-Hv50k-2016-50481	T/C	1	536425459	NA	NA	NA	NA	NA	NA	NA	CC	CC	TT	TT	TT	TT	TT	TT	TT	TT	TT	TT	CC	TT	TT	TT	TT	TT	TT	CC	TT	TT	TT	TT	TT	TT	TT	CC	TT	TT	TT	TT	TT	TT	TT	TT	CC	CC	TT
JHI-Hv50k-2016-5139	T/C	1	4397984	NA	NA	NA	NA	NA	NA	NA	TT	TT	TT	TT	TT	TT	TT	TT	TT	TT	TT	TT	TT	TT	TT	TT	TT	TT	TT	TT	TT	TT	TT	TT	TT	TT	TT	TT	TT	TT	TT	TT	TT	TT	TT	TT	TT	TT	TT
JHI-Hv50k-2016-51570	G/C	1	538505042	NA	NA	NA	NA	NA	NA	NA	CC	CC	GG	GG	GG	GG	GG	GG	GG	GG	GG	GG	CC	GG	GG	GG	GG	GG	CC	GG	GG	CC	GG	CC	GG	CC	GG	CC	GG	CC	GG	GG	CC	GG	CC	GG	GG	CC	CC
JHI-Hv50k-2016-51903	T/C	1	538989600	NA	NA	NA	NA	NA	NA	NA	TT	TT	TT	CC	TT	TT	TT	TT	CC	TT	TT	TT	TT	TT	TT	TT	TT	TT	TT	CC	TT	TT	TT	TT	TT	CC	TT	TT	CC	CC	TT	CC	TT	TT	TT	CC	TT	TT	TT
JHI-Hv50k-2016-52059	G/A	1	539478468	NA	NA	NA	NA	NA	NA	NA	AA	AA	AA	GG	GG	AA	GG	GG	GG	GG	GG	GG	GG	AA	AA	GG	GG	GG	GG	GG	GG	GG	GG	GG	GG	GG	GG	AA	GG	GG	AA	GG	GG	GG	GG	GG	GG	GG	AA
JHI-Hv50k-2016-52449	C/G	1	540841891	NA	NA	NA	NA	NA	NA	NA	CC	CC	GG	GG	GG	GG	GG	GG	CC	GG	GG	GG	CC	GG	GG	GG	GG	GG	CC	GG	GG	CC	GG	CC	GG	CC	CC	CC	GG	CC	GG	GG	CC	CC	CC	GG	GG	GG	CC
JHI-Hv50k-2016-52781	G/A	1	542280232	NA	NA	NA	NA	NA	NA	NA	GG	GG	GG	AA	GG	AA	GG	GG	GG	GG	GG	GG	GG	GG	GG	GG	GG	GG	GG	GG	GG	GG	GG	GG	GG	GG	GG	GG	GG	GG	GG	GG	GG	GG	GG	AA	GG	GG	GG
JHI-Hv50k-2016-53074	T/C	1	543764396	NA	NA	NA	NA	NA	NA	NA	TT	TT	CC	TT	TT	TT	CC	CC	TT	TT	TT	CC	CC	TT	TT	TT	TT	CC	TT	CC	CC	CC	CC	TT	CC	CC	TT	TT	TT	CC	CC	TT	CC	CC	CC	TT	TT	CC	CC
JHI-Hv50k-2016-53399	T/C	1	544736289	NA	NA	NA	NA	NA	NA	NA	CC	CC	CC	TT	TT	TT	TT	TT	TT	TT	TT	TT	TT	TT	TT	TT	TT	TT	TT	TT	TT	TT	TT	TT	TT	TC	CC	CC	TT	TT	CC	TT	TT	TT	TT	TT	TT	CC	TT
JHI-Hv50k-2016-53420	G/A	1	545791102	NA	NA	NA	NA	NA	NA	NA	AA	AA	AA	GG	GG	AA	AA	AA	GG	GG	GG	AA	GG	GG	GG	GG	GG	AA	AA	AA	AA	AA	GG	AA	GG	AA	GG	AA	GG	GG	AA	GG	GG	GG	AA	GG	GG	AA	GG
JHI-Hv50k-2016-53817	A/C	1	547133072	NA	NA	NA	NA	NA	NA	NA	CC	CC	AA	AA	AA	CC	AA	AA	AA	AA	AA	AA	AA	AA	AA	AA	AA	AA	AA	AA	CC	AA	AA	AA	AA	AA	AA	CC	AA	AA	AA	AA	AA	AA	AA	AA	AA	AA	AA
JHI-Hv50k-2016-53913	G/C	1	547222981	NA	NA	NA	NA	NA	NA	NA	GG	GG	GG	GG	GG	CC	GG	GG	GG	GG	GG	GG	GG	GG	GG	GG	GG	GG	GG	GG	CC	GG	CC	GG	CC	GC	GG	GG	GG	GG	GG	GG	GG	GG	GG	GG	GG	GG	GG
JHI-Hv50k-2016-54103	T/G	1	547727341	NA	NA	NA	NA	NA	NA	NA	TT	GG	TT	GG	GG	GG	GG	GG	GG	GG	GG	GG	GG	TT	TT	TT	TT	GG	TT	GG	TT	TT	GG	TT	GG	GG	TT	GG	GG	TT	TT	GG	GG	TT	TT	GG	GG	TT	TT
JHI-Hv50k-2016-55187	G/C	1	550385122	NA	NA	NA	NA	NA	NA	NA	GG	GG	GG	GG	GG	GG	GG	GG	GG	GG	GG	GG	CC	CC	CC	CC	CC	GG	CC	GG	CC	CC	CC	CC	CC	GC	GG	GG	GG	GG	GG	GG	GG	CC	GG	CC	GG	GG	GG
JHI-Hv50k-2016-56947	G/A	1	555419828	NA	NA	NA	NA	NA	NA	NA	GG	GG	GG	GG	GG	GG	GG	GG	GG	GG	GG	GG	GG	GG	GG	GG	GG	GG	GG	GG	GG	GG	AA	GG	AA	GG	GG	GG	GG	GG	GG	GG	GG	GG	GG	GG	GG	GG	GG
JHI-Hv50k-2016-57475	G/A	1	556480765	NA	NA	NA	NA	NA	NA	NA	GG	GG	GG	GG	GG	GG	AA	AA	AA	AA	AA	AA	GG	GG	GG	GG	GG	GG	AA	GG	GG	GG	AA	GG	AA	GG	GG	GG	AA	GG	GG	AA	GG	GG	GG	AA	GG	GG	GG
JHI-Hv50k-2016-57695	C/T	1	556905246	NA	NA	NA	NA	NA	NA	NA	TT	TT	CC	TT	TT	CC	CC	CC	TT	CC	CC	CC	TT	TT	TT	TT	TT	TT	TT	TT	CC	TT	TT	TT	TT	TT	TT	TT	TT	TT	CC	TT	CC	CC	CC	CC	TT	TT	CC
JHI-Hv50k-2016-58119	C/T	1	557950775	NA	NA	NA	NA	NA	NA	NA	CC	CC	CC	CC	CC	CC	CC	CC	CC	CC	CC	CC	CC	CC	CC	CC	CC	CC	CC	CC	CC	CC	CC	CC	CC	CC	CC	CC	CC	CC	CC	CC	CC	CC	CC	TT	CC	CC	CC
JHI-Hv50k-2016-5993	G/A	1	5013999	NA	NA	NA	NA	NA	NA	NA	GG	GG	GG	GG	GG	GG	GG	GG	GG	GG	GG	GG	GG	GG	GG	GG	GG	GG	GG	GG	GG	GG	GG	AA	GG	GG	GG	GG	GG	GG	GG	GG	GG	GG	GG	GG	GG	GG	GG
JHI-Hv50k-2016-6735	A/G	1	5581542	NA	NA	NA	NA	NA	NA	NA	GG	AA	GG	AA	AA	GG	AA	AA	AA	AA	AA	AA	AA	GG	GG	GG	GG	AA	AA	AA	AA	AA	AA	AA	AA	AA	AA	AA	AA	AA	GG	AA	AA	AA	AA	AA	AA	AA	AA
JHI-Hv50k-2016-7948	A/G	1	7223543	NA	NA	NA	NA	NA	NA	NA	AA	AA	AA	AA	AA	AA	AA	AA	AA	AA	AA	AA	AA	GG	GG	AA	AA	AA	AA	GG	AA	AA	AA	GG	AA	AA	AA	AA	AA	AA	AA	AA	AA	AA	AA	AA	AA	AA	AA
JHI-Hv50k-2016-7986	T/C	1	7424688	NA	NA	NA	NA	NA	NA	NA	TT	TT	CC	TT	TT	TT	TT	TT	TT	TT	TT	TT	TT	TT	TT	TT	TT	TT	TT	TT	TT	TT	TT	TT	TT	TT	TT	TT	TT	TT	CC	TT	CC	TT	TT	TT	TT	TT	TT
JHI-Hv50k-2016-823	T/C	1	970232	NA	NA	NA	NA	NA	NA	NA	TT	TT	CC	TT	TT	TT	TT	TT	TT	TT	TT	TT	TT	TT	TT	TT	TT	TT	TT	TT	TT	TT	TT	TT	TT	TC	TT	TT	TT	CC	CC	TT	TT	TT	TT	TT	TT	TT	TT
JHI-Hv50k-2016-9160	T/C	1	8484233	NA	NA	NA	NA	NA	NA	NA	TT	TT	TT	TT	CC	CC	TT	CC	TT	CC	CC	CC	TT	CC	CC	CC	CC	CC	TT	TT	CC	CC	TT	TT	TT	TT	CC	TT	TT	TT	TT	TT	TT	CC	CC	CC	TT	CC	CC
JHI-Hv50k-2016-9237	G/C	1	8587066	NA	NA	NA	NA	NA	NA	NA	GG	GG	GG	GG	GG	GG	GG	GG	GG	GG	GG	GG	GG	GG	GG	GG	GG	GG	GG	GG	GG	GG	GG	GG	GG	GG	GG	GG	GG	GG	GG	GG	GG	GG	GG	GG	GG	GG	GG
JHI-Hv50k-2016-9524	C/A	1	8916224	NA	NA	NA	NA	NA	NA	NA	CC	CC	CC	CC	AA	CC	CC	AA	CC	AA	AA	AA	CC	CC	CC	CC	CC	CC	CC	CC	CC	CC	CC	CC	CC	CC	CC	CC	CC	CC	CC	CC	CC	CC	CC	CC	CC	CC	CC
JHI-Hv50k-2016-9618	C/T	1	8935735	NA	NA	NA	NA	NA	NA	NA	CC	CC	TT	CC	CC	CC	CC	CC	CC	CC	CC	CC	CC	CC	CC	CC	CC	TT	CC	CC	CC	TT	CC	CC	CC	CC	CC	CC	TT	TT	TT	TT	TT	TT	CC	CT	CC	TT	CC
JHI-Hv50k-2016-9703	G/C	1	9077273	NA	NA	NA	NA	NA	NA	NA	GG	CC	GG	GG	GG	GG	GG	GG	GG	GG	GG	GG	GG	GG	GG	GG	GG	GG	GG	GG	GG	GG	GG	GG	GG	GG	CC	GG	GG	GG	GG	GG	GG	GG	GG	GG	GG	GG	CC
JHI-Hv50k-2016-9903	G/A	1	9229816	NA	NA	NA	NA	NA	NA	NA	AA	GG	GG	GG	GG	GG	GG	GG	GG	GG	GG	GG	GG	GG	GG	GG	GG	GG	GG	GG	GG	GG	GG	AA	GG	AA	GG	AA	AA	AA	GG	AA	AA	GG	AA	GG	AA	GG	GG
JHI-Hv50k-2016-9987	A/G	1	9238835	NA	NA	NA	NA	NA	NA	NA	AA	AA	AA	AA	AA	AA	AA	AA	AA	AA	AA	AA	AA	AA	AA	AA	AA	AA	AA	AA	AA	AA	AA	AA	AA	GG	AA	AA	AA	AA	AA	AA	AA	AA	AA	AA	GG	AA	AA
SCRI_RS_109192	G/T	1	450210715	NA	NA	NA	NA	NA	NA	NA	GG	GG	GG	TT	GG	GG	GG	GG	TT	GG	GG	GG	GG	GG	GG	GG	GG	GG	GG	TT	GG	GG	GG	TT	GG	TT	GG	GG	GG	TT	GG	GG	GG	GG	GG	GG	TT	GG	GG
SCRI_RS_130592	A/G	1	11458045	NA	NA	NA	NA	NA	NA	NA	GG	GG	AA	AA	AA	AA	GG	GG	AA	AA	AA	GG	AA	AA	AA	GG	GG	AA	AA	AA	GG	AA	AA	AA	AA	AA	AA	GG	AA	AA	AA	AA	GG	AA	AA	AA	AA	AA	AA
SCRI_RS_14227	C/T	1	15691817	NA	NA	NA	NA	NA	NA	NA	CC	TT	CC	CC	CC	TT	CC	CC	CC	CC	CC	CC	CC	CC	CC	CC	CC	TT	CC	CC	TT	TT	TT	CC	TT	CC	TT	CC	CC	TT	CC	CC	CC	CC	TT	CC	TT	CC	TT
SCRI_RS_145305	C/A	1	415042753	NA	NA	NA	NA	NA	NA	NA	CC	AA	AA	AA	AA	AA	CC	CC	CC	CC	CC	CC	AA	CC	CC	CC	CC	CC	AA	AA	CC	AA	CC	CC	CC	CC	CC	AA	CC	CC	AA	CC	CC	CC	AA	AA	CC	CC	AA
SCRI_RS_161643	C/T	1	394199133	NA	NA	NA	NA	NA	NA	NA	TT	CC	CC	CC	TT	TT	CC	CC	CC	CC	CC	CC	TT	CC	CC	CC	CC	CC	TT	CC	CC	TT	CC	CC	CC	CC	CC	TT	TT	CC	CC	TT	CC	CC	CC	CC	CC	CC	CC
SCRI_RS_165434	A/G	1	552908418	NA	NA	NA	NA	NA	NA	NA	AA	AA	GG	AA	AA	GG	AA	AA	AA	AA	AA	AA	AA	AA	AA	AA	AA	AA	AA	AA	AA	AA	AA	AA	AA	AG	AA	AA	AA	AA	GG	AA	AA	GG	GG	AA	AA	AA	AA
SCRI_RS_189506	A/G	1	13588202	NA	NA	NA	NA	NA	NA	NA	AA	AA	AA	AA	AA	AA	AA	AA	AA	AA	AA	AA	AA	AA	AA	AA	AA	AA	AA	AA	AA	AA	AA	AA	AA	AG	AA	AA	AA	AA	AA	AA	AA	AA	AA	AA	AA	AA	AA
SCRI_RS_196448	T/C	1	548354572	NA	NA	NA	NA	NA	NA	NA	TT	TT	TT	TT	TT	TT	TT	TT	TT	TT	TT	TT	TT	TT	TT	TT	TT	TT	CC	TT	TT	CC	TT	CC	TT	TT	TT	TT	TT	CC	TT	TT	TT	TT	CC	TT	TT	TT	TT
SCRI_RS_198546	A/C	1	383207519	NA	NA	NA	NA	NA	NA	NA	AC	AA	AA	AA	AA	AA	AA	AA	AA	AC	AA	AA	AA	AA	AA	AA	AA	AA	AA	AA	AA	AA	AA	AA	AA	AA	AA	AA	AA	AA	AA	AA	AA	AA	AA	AA	AA	AA	AA
SCRI_RS_204276	T/C	1	248411	NA	NA	NA	NA	NA	NA	NA	TT	TT	CC	TT	TT	TT	TT	TT	TT	TT	TT	TT	TT	TT	TT	TT	TT	TT	TT	TT	TT	TT	TT	TT	TT	TC	TT	TT	TT	TT	CC	TT	TT	TT	TT	TT	TT	TT	TT
SCRI_RS_206759	C/T	1	522839678	NA	NA	NA	NA	NA	NA	NA	CC	CC	CC	CC	CC	CC	CC	CC	CC	CC	CC	CC	CC	CC	CC	CC	CC	CC	CC	CC	CC	CC	CC	CC	CC	CC	CC	CC	CC	CC	CC	CC	CC	CC	CC	CC	CC	CC	CC
SCRI_RS_209524	A/G	1	508771890	NA	NA	NA	NA	NA	NA	NA	AA	GG	AA	AA	AA	AA	AA	AA	AA	AA	AA	AA	AA	AA	AA	GG	GG	AA	GG	AA	AA	GG	AA	AA	AA	AA	AA	GG	AA	AA	AA	AA	AA	AA	GG	AA	AA	AA	AA
SCRI_RS_7197	A/G	1	346196655	NA	NA	NA	NA	NA	NA	NA	AA	AA	AA	AA	AA	AA	AA	AA	AA	AA	AA	AA	AA	AA	AA	AA	AA	AA	AA	AA	AA	AA	AA	AA	AA	AA	AA	AA	AA	AA	AA	AA	AA	AA	AA	AA	AA	AA	AA
SCRI_RS_82277	C/T	1	157450138	NA	NA	NA	NA	NA	NA	NA	CC	CC	CC	CC	CC	CC	CC	CC	CC	CC	CC	CC	CC	CC	CC	CC	CC	CC	TT	CC	CC	TT	CC	CC	CC	CC	CC	TT	TT	CC	CC	TT	CC	CC	CC	CC	TT	CC	CC
BOPA1_11660-365	A/C	2	681044282	NA	NA	NA	NA	NA	NA	NA	AA	AA	CC	AA	AA	CC	CC	CC	AA	CC	CC	CC	CC	AA	AA	CC	CC	CC	CC	CC	AA	AA	AA	AA	AA	CC	AA	CC	CC	AA	CC	CC	AA	CC	AA	AA	AA	AA	AA
BOPA1_1447-464	G/A	2	47286514	NA	NA	NA	NA	NA	NA	NA	GG	GG	AA	GG	GG	GG	GG	GG	GG	GG	GG	GG	GG	AA	AA	GG	GG	GG	GG	GG	AA	GG	GG	GG	GG	GG	AA	GG	GG	AA	AA	GG	GG	AA	AA	AA	GG	AA	GG
BOPA1_2592-1237	G/A	2	755321963	NA	NA	NA	NA	NA	NA	NA	GG	GG	GG	GG	GG	GG	GG	GG	GG	GG	GG	GG	GG	AA	AA	AA	AA	GG	GG	GG	GG	GG	GG	GG	GG	GG	GG	GG	GG	GG	GG	GG	GG	GG	GG	GG	GG	GG	GG
BOPA1_4136-869	A/G	2	587894696	NA	NA	NA	NA	NA	NA	NA	GG	GG	AA	AA	GG	GG	GG	AA	AA	GG	GG	AA	AA	GG	GG	AA	AA	AA	AA	AA	AA	AA	GG	GG	GG	AA	AA	GG	AA	AA	AA	AA	AA	AA	GG	AA	AA	GG	AA
BOPA1_868-675	A/C	2	702156095	NA	NA	NA	NA	NA	NA	NA	AA	AA	AA	AA	CC	AA	CC	CC	CC	CC	CC	CC	CC	CC	CC	AA	AA	AA	AA	AA	AA	CC	AA	CC	AA	AC	AA	CC	CC	CC	AA	CC	AA	AA	CC	CC	AA	AA	AA
BOPA1_ConsensusGBS0705-1	A/G	2	655112436	NA	NA	NA	NA	NA	NA	NA	AA	AA	AA	AA	AA	AA	AA	AA	AA	AA	AA	AA	AA	AA	AA	AA	AA	AA	AA	AA	AA	AA	AA	AA	AA	AG	AA	AA	AA	AA	AA	AA	AA	AA	AA	AA	AA	AA	GG
BOPA2_12_11096	C/A	2	592937557	NA	NA	NA	NA	NA	NA	NA	CC	CC	CC	CC	CC	CC	CC	CC	CC	CC	CC	CC	CC	CC	CC	CC	CC	CC	CC	CC	CC	CC	CC	CC	CC	CC	CC	CC	CC	CC	CC	CC	CC	AA	CC	AA	CC	CC	CC
BOPA2_12_20518	A/G	2	741603765	NA	NA	NA	NA	NA	NA	NA	AA	AA	GG	AA	AA	GG	AA	AA	AA	AA	AA	AA	AA	GG	GG	AA	AA	AA	AA	AA	GG	AA	AA	AA	AA	AG	AA	AA	AA	AA	GG	AA	AA	GG	GG	AA	AA	GG	GG
BOPA2_12_30631	A/G	2	18521931	NA	NA	NA	NA	NA	NA	NA	AA	AA	AA	AA	AA	AA	AA	AA	AA	AA	AA	AA	AA	AA	AA	AA	AA	AA	AA	AA	AA	AA	GG	AA	GG	AA	AA	AA	AA	AA	AA	AA	AA	AA	AA	AA	AA	AA	AA
BOPA2_12_31315	A/G	2	744002864	NA	NA	NA	NA	NA	NA	NA	AA	AA	AA	GG	AA	AA	AA	AA	GG	GG	GG	AA	AA	AA	AA	AA	AA	AA	AA	AA	AA	AA	GG	AA	GG	GG	AA	AA	AA	AA	AA	GG	AA	AA	AA	GG	AA	AA	AA
JHI-Hv50k-2016-100346	T/C	2	607168761	NA	NA	NA	NA	NA	NA	NA	CC	TT	TT	TT	TT	TT	TT	TT	TT	TT	TT	TT	TT	TT	TT	TT	TT	TT	TT	TT	TT	TT	TT	TT	TT	TC	TT	CC	TT	TT	TT	TT	TT	TT	TT	TT	TT	TT	TT
JHI-Hv50k-2016-100937	G/A	2	611959025	NA	NA	NA	NA	NA	NA	NA	GG	GG	GG	AA	GG	GG	GG	GG	AA	GG	GG	GG	AA	GG	GG	GG	GG	GG	GG	AA	GG	GG	AA	GG	AA	GG	AA	AA	GG	GG	GG	GG	GG	GG	GG	GG	GG	GG	GG
JHI-Hv50k-2016-101081	T/C	2	612260287	NA	NA	NA	NA	NA	NA	NA	TT	TT	TT	CC	TT	TT	TT	TT	CC	TT	TT	TT	CC	TT	TT	TT	TT	TT	TT	CC	TT	TT	CC	TT	CC	TC	TT	TT	TT	TT	TT	TT	TT	TT	TT	TT	TT	TT	TT
JHI-Hv50k-2016-101934	A/T	2	619596637	NA	NA	NA	NA	NA	NA	NA	AA	AA	TT	AA	AA	TT	TT	AA	AA	AA	AA	AA	TT	AA	AA	AA	AA	TT	AA	TT	AA	AA	TT	AA	TT	AA	AA	AA	AA	AA	TT	AA	TT	AA	AA	AA	AA	AA	AA
JHI-Hv50k-2016-102275	C/T	2	620805246	NA	NA	NA	NA	NA	NA	NA	CC	CC	CC	CC	CC	CC	CC	CC	CC	CC	CC	CC	CC	CC	CC	CC	CC	CC	CC	CC	CC	CC	CC	CC	CC	CC	CC	CC	CC	CC	CC	CC	CC	CC	CC	CC	CC	CT	CC
JHI-Hv50k-2016-102396	G/A	2	620951946	NA	NA	NA	NA	NA	NA	NA	GG	GG	GG	GG	GG	GG	GG	GG	GG	GG	GG	GG	GG	GG	GG	GG	GG	GG	GG	GG	GG	GG	GG	GG	GG	GG	GG	GG	GG	GG	GG	GG	GG	GG	GG	GG	GG	AA	GG
JHI-Hv50k-2016-102425	C/T	2	620958023	NA	NA	NA	NA	NA	NA	NA	TT	TT	TT	TT	CC	TT	TT	CC	TT	CC	CC	CC	TT	CC	CC	CC	CC	CC	CC	TT	CC	CC	CC	CC	CC	CC	CC	TT	CC	TT	TT	CC	TT	CC	CC	CC	CC	CC	CC
JHI-Hv50k-2016-103098	C/T	2	625772587	NA	NA	NA	NA	NA	NA	NA	CC	CC	CC	CC	CC	CC	CC	CC	CC	CC	CC	CC	CC	TT	TT	CC	CC	CC	CC	CC	TT	CC	CC	CC	CC	CC	TT	TT	CC	CC	CC	CC	TT	TT	TT	TT	CC	TT	TT
JHI-Hv50k-2016-103586	C/T	2	631136690	NA	NA	NA	NA	NA	NA	NA	CC	CC	TT	TT	TT	CC	TT	CC	TT	CC	CC	CC	TT	TT	TT	CC	CC	CC	CC	CC	CC	TT	CC	CC	CC	CC	CC	TT	CC	TT	TT	CC	TT	TT	TT	TT	CC	CC	TT
JHI-Hv50k-2016-103657	C/T	2	632310865	NA	NA	NA	NA	NA	NA	NA	CC	CC	CC	CC	CC	CC	CC	CC	CC	TT	TT	CC	CC	CC	CC	CC	CC	CC	CC	CC	CC	CC	CC	TT	CC	CC	CC	CC	CC	CC	CC	CC	CC	CC	CC	CC	CC	CC	CC
JHI-Hv50k-2016-104089	A/G	2	635860279	NA	NA	NA	NA	NA	NA	NA	GG	AA	GG	AA	AA	GG	AA	AA	AA	AA	AA	AA	AA	AA	AA	AA	AA	AA	AA	AA	AA	AA	GG	AA	GG	AG	GG	AA	AG	GG	GG	AA	AA	AA	AA	AA	AA	GG	AA
JHI-Hv50k-2016-105104	A/G	2	640645850	NA	NA	NA	NA	NA	NA	NA	GG	GG	AA	AA	AA	AA	AA	AA	AA	GG	GG	AA	AA	AA	AA	AA	AA	AA	AA	AA	AA	AA	AA	AA	AA	AG	AA	GG	AA	AA	AA	AA	AA	AA	AA	AA	AA	AA	AA
JHI-Hv50k-2016-105209	G/A	2	640848793	NA	NA	NA	NA	NA	NA	NA	GG	GG	GG	GG	GG	GG	GG	GG	GG	GG	GG	GG	GG	GG	GG	GG	GG	GG	GG	GG	GG	GG	GG	GG	GG	GG	GG	GG	GG	GG	GG	GG	GG	GG	GG	GG	GG	GG	GG
JHI-Hv50k-2016-105457	C/T	2	643171465	NA	NA	NA	NA	NA	NA	NA	TT	TT	CC	CC	TT	TT	CC	CC	CC	CC	CC	TT	TT	CC	CC	CC	CC	CC	TT	CC	CC	CC	TT	CC	TT	CT	CC	TT	TT	CC	CC	TT	TT	CC	CC	CC	CC	CC	CC
JHI-Hv50k-2016-105653	C/T	2	644169239	NA	NA	NA	NA	NA	NA	NA	CC	CC	CC	CC	CC	CC	CC	CC	CC	CC	CC	CC	CC	CC	CC	CC	CC	CC	CC	CC	CC	CC	TT	CC	TT	CC	TT	CC	CC	CC	CC	CC	TT	CC	TT	TT	CC	TT	TT
JHI-Hv50k-2016-106141	T/C	2	645591822	NA	NA	NA	NA	NA	NA	NA	CC	CC	CC	CC	TT	TT	TT	TT	TT	CC	CC	TT	TT	CC	CC	TT	TT	TT	TT	TT	CC	TT	TT	TT	TT	TT	CC	TT	TT	TT	CC	TT	CC	TT	CC	CC	TT	CC	CC
JHI-Hv50k-2016-106254	G/A	2	646857431	NA	NA	NA	NA	NA	NA	NA	GG	GG	GG	GG	GG	GG	GG	GG	GG	GG	GG	GG	GG	GG	GG	GG	GG	AA	AA	GG	GG	GG	AA	AA	AA	GG	GG	GG	GG	AA	GG	GG	GG	GG	GG	GG	GG	GG	GG
JHI-Hv50k-2016-106377	A/T	2	647317565	NA	NA	NA	NA	NA	NA	NA	TT	AA	AA	AA	AA	TT	TT	AA	AA	TT	TT	AA	AA	AA	AA	AA	AA	AA	AA	AA	AA	AA	AA	TT	AA	AA	AA	AA	AA	AA	AA	AA	AA	TT	AA	AA	TT	AA	AA
JHI-Hv50k-2016-106941	G/C	2	649648905	NA	NA	NA	NA	NA	NA	NA	GG	GG	GG	GG	GG	GG	GG	GG	GG	GG	GG	GG	GG	GG	GG	GG	GG	GG	GG	GG	GG	GG	GG	GG	GG	GG	GG	GG	GG	GG	GG	GG	GG	GG	GG	GG	GG	GG	GG
JHI-Hv50k-2016-107238	T/A	2	649972722	NA	NA	NA	NA	NA	NA	NA	TT	TT	AA	TT	TT	AA	TT	TT	AA	TT	TT	AA	TT	TT	TT	AA	AA	AA	TT	AA	AA	TT	AA	TT	AA	TT	TT	TT	AA	TT	AA	AA	AA	TT	TT	TT	TT	TT	TT
JHI-Hv50k-2016-107311	C/A	2	650225707	NA	NA	NA	NA	NA	NA	NA	CC	CC	CC	CC	AA	CC	CC	CC	AA	AA	AA	AA	CC	AA	AA	CC	CC	CC	CC	CC	CC	CC	CC	AA	CC	CC	CC	CC	CC	CC	CC	CC	CC	AA	AA	AA	CC	CC	AA
JHI-Hv50k-2016-108321	T/C	2	655512523	NA	NA	NA	NA	NA	NA	NA	TT	TT	TT	TT	TT	TT	TT	TT	TT	TT	TT	TT	TT	TT	TT	TT	TT	TT	TT	TT	TT	TT	TT	TT	TT	TT	TT	TT	TT	TT	TT	TT	TT	TT	CC	TT	TT	TT	TT
JHI-Hv50k-2016-108359	G/A	2	655545266	NA	NA	NA	NA	NA	NA	NA	GG	GG	GG	GG	AA	AA	GG	GG	GG	GG	GG	GG	GG	GG	GG	GG	GG	GG	GG	GG	GG	GG	GG	AA	GG	GG	GG	GG	GG	GG	GG	GG	GG	AA	AA	AA	GG	GG	AG
JHI-Hv50k-2016-109151	G/A	2	662018769	NA	NA	NA	NA	NA	NA	NA	GG	GG	AA	GG	GG	GG	GG	AA	GG	GG	GG	AA	GG	GG	GG	AA	AA	GG	GG	GG	GG	GG	GG	AA	GG	GG	AA	GG	GG	GG	AA	GG	GG	GG	GG	GG	GG	AA	GG
JHI-Hv50k-2016-109351	A/G	2	664844292	NA	NA	NA	NA	NA	NA	NA	GG	GG	AA	AA	GG	AA	AA	GG	GG	GG	GG	GG	GG	AA	AA	AA	AA	AA	AA	GG	AA	AA	AA	GG	AA	AG	GG	GG	GG	AA	AA	GG	GG	GG	GG	GG	AA	AA	GG
JHI-Hv50k-2016-109442	A/G	2	670219318	NA	NA	NA	NA	NA	NA	NA	AA	GG	GG	AA	AA	AA	GG	GG	AA	AA	AA	GG	AA	AA	AA	GG	GG	AA	AA	AA	AA	GG	AA	GG	AA	GG	GG	GG	AA	AA	GG	AA	GG	AA	AA	AA	GG	AA	AA
JHI-Hv50k-2016-109860	T/G	2	673052382	NA	NA	NA	NA	NA	NA	NA	TT	TT	TT	TT	TT	TT	TT	TT	TT	TT	TT	TT	TT	TT	TT	TT	TT	TT	TT	TT	TT	TT	TT	TT	TT	GG	TT	TT	TT	TT	TT	TT	TT	TT	TT	TT	TT	TT	TT
JHI-Hv50k-2016-111459	A/G	2	679548532	NA	NA	NA	NA	NA	NA	NA	AA	GG	AA	AA	AA	AA	AA	AA	AA	AA	AA	AA	AA	GG	GG	AA	AA	AA	AA	AA	GG	AA	AA	AA	AA	AA	AA	AA	AA	GG	AA	AA	AA	GG	AA	AA	GG	AA	AA
JHI-Hv50k-2016-111538	G/A	2	679906964	NA	NA	NA	NA	NA	NA	NA	GG	GG	GG	GG	AA	GG	AA	AA	GG	AA	AA	AA	AA	GG	GG	GG	GG	AA	AA	AA	GG	GG	GG	GG	GG	AA	GG	AA	GG	GG	GG	GG	GG	GG	GG	GG	GG	GG	GG
JHI-Hv50k-2016-112109	G/C	2	682222396	NA	NA	NA	NA	NA	NA	NA	GG	CC	GG	GG	GG	GG	GG	GG	GG	GG	GG	GG	GG	GG	GG	GG	GG	GG	GG	GG	GG	CC	GG	GG	GG	GG	GG	GG	GG	GG	GG	GG	CC	CC	GG	GG	CC	GG	CC
JHI-Hv50k-2016-112843	G/C	2	684728581	NA	NA	NA	NA	NA	NA	NA	GG	GG	GG	GG	GG	GG	GG	GG	GG	GG	GG	GG	GG	CC	CC	GG	GG	GG	GG	GG	CC	CC	GG	GG	GG	GG	GG	GG	GG	CC	GG	GG	GG	CC	CC	GG	GG	GG	CC
JHI-Hv50k-2016-114079	T/C	2	688509497	NA	NA	NA	NA	NA	NA	NA	TT	TT	TT	TT	TT	TT	TT	TT	TT	TT	TT	TC	TT	TT	TT	TT	TC	TC	TT	TT	TT	TT	TT	TC	TT	TT	TT	TT	TT	TT	TT	TT	TT	TT	TT	TT	TT	TT	TT
JHI-Hv50k-2016-114347	T/C	2	689273079	NA	NA	NA	NA	NA	NA	NA	TT	TT	TT	TT	TT	TT	TT	TT	TT	TT	TT	TT	CC	TT	TT	TT	TT	CC	TT	TT	TT	TT	TT	CC	TT	TT	TT	TT	TT	TT	TT	TT	TT	TT	TT	TT	TT	TT	TT
JHI-Hv50k-2016-114608	G/A	2	690777797	NA	NA	NA	NA	NA	NA	NA	GG	GG	GG	GG	GG	GG	GG	AA	GG	GG	GG	AA	AA	GG	GG	GG	GG	GG	GG	AA	GG	GG	GG	AA	GG	GG	GG	GG	GG	GG	GG	GG	GG	GG	GG	GG	GG	GG	GG
JHI-Hv50k-2016-114846	C/T	2	691527863	NA	NA	NA	NA	NA	NA	NA	CC	TT	CC	CC	CC	CC	CC	TT	CC	CC	CC	TT	TT	TT	TT	CC	CC	TT	CC	TT	CC	CC	CC	CC	CC	CC	CC	CC	CC	CC	CC	CC	CC	CC	TT	CC	CC	CC	CC
JHI-Hv50k-2016-115026	G/A	2	692065481	NA	NA	NA	NA	NA	NA	NA	AA	GG	GG	GG	GG	GG	GG	GG	GG	GG	GG	GG	GG	GG	GG	GG	GG	GG	GG	GG	GG	GG	GG	AA	GG	AA	GG	AA	GG	AA	GG	GG	AA	GG	GG	GG	GG	GG	GG
JHI-Hv50k-2016-115425	A/G	2	693200426	NA	NA	NA	NA	NA	NA	NA	GG	GG	GG	GG	AA	AA	AA	AA	GG	AA	AA	AA	AA	GG	GG	GG	GG	AA	AA	AA	AA	GG	AA	GG	AA	GG	GG	GG	GG	AA	GG	GG	AA	GG	GG	AA	AA	GG	AA
JHI-Hv50k-2016-116068	G/T	2	695090057	NA	NA	NA	NA	NA	NA	NA	GG	GG	GG	GG	GG	GG	GG	GG	GG	GG	GG	GG	GG	GG	GG	GG	GG	GG	GG	GG	GG	GG	GG	GG	GG	GG	GG	GG	GG	GG	GG	GG	GG	GG	GG	GG	GG	GG	GG
JHI-Hv50k-2016-116209	T/C	2	695778792	NA	NA	NA	NA	NA	NA	NA	CC	CC	CC	TT	TT	TT	TT	TT	CC	CC	CC	TT	CC	TT	TT	TT	TT	TT	TT	CC	TT	CC	TT	TT	TT	TT	TT	CC	TT	TT	CC	TT	TT	TT	TT	TT	TT	TT	TT
JHI-Hv50k-2016-116579	A/G	2	696377672	NA	NA	NA	NA	NA	NA	NA	AG	AG	AG	AA	AA	AA	AA	AA	AA	AA	AA	AA	AA	AA	AA	AA	AA	AA	AA	AA	AA	AA	AA	AA	AA	AA	AA	AA	AA	AA	AA	AA	AA	AA	AA	AA	AA	AA	AA
JHI-Hv50k-2016-116779	T/C	2	696781472	NA	NA	NA	NA	NA	NA	NA	TT	TT	TT	TT	TT	TT	TT	CC	TT	TT	TT	CC	TT	TT	TT	TT	TT	TT	TT	TT	TT	TT	TT	TT	TT	TC	TT	TT	TT	TT	TT	TT	TT	TT	TT	CC	TT	TT	TT
JHI-Hv50k-2016-116945	A/T	2	697001619	NA	NA	NA	NA	NA	NA	NA	AA	AA	AA	TT	TT	AA	TT	AA	TT	AA	AA	AA	TT	AA	AA	AA	AA	AA	TT	TT	AA	AA	TT	TT	TT	TT	AA	AA	TT	AA	AA	TT	AA	TT	AA	TT	TT	AA	TT
JHI-Hv50k-2016-117042	T/C	2	697863936	NA	NA	NA	NA	NA	NA	NA	CC	CC	TT	TT	TT	TT	TT	CC	TT	CC	CC	CC	TT	CC	CC	TT	TT	CC	TT	TT	TT	CC	TT	CC	TT	TT	TT	CC	TT	TT	TT	TT	TT	TT	TT	CC	TT	CC	TT
JHI-Hv50k-2016-117081	T/C	2	698149037	NA	NA	NA	NA	NA	NA	NA	TT	TT	TT	TT	TT	CC	TT	TT	TT	TT	TT	TT	TT	TT	TT	TT	TT	TT	TT	TT	TT	TT	CC	TT	CC	TT	TT	TT	TT	TT	TT	TT	TT	TT	TT	TT	TT	TT	TT
JHI-Hv50k-2016-117974	C/G	2	700397105	NA	NA	NA	NA	NA	NA	NA	CC	CC	CC	CC	CC	CC	CC	CC	CC	CC	CC	CC	CC	CC	CC	CC	CC	CC	CC	CC	CC	CC	CC	GG	CC	CC	CC	CC	CC	CC	CC	CC	CC	CC	CC	CC	CC	CC	CC
JHI-Hv50k-2016-118003	G/C	2	700560036	NA	NA	NA	NA	NA	NA	NA	GG	GG	GG	GG	GG	CC	GG	GG	GG	GG	GG	GG	GG	GG	GG	GG	GG	GG	GG	GG	GG	GG	GG	GG	GG	GG	GG	CC	GG	GG	GG	GG	GG	GG	GG	GG	GG	GG	GG
JHI-Hv50k-2016-118229	T/G	2	701037282	NA	NA	NA	NA	NA	NA	NA	TT	TT	GG	TT	TT	TT	TT	GG	TT	TT	TT	GG	TT	TT	TT	GG	GG	TT	GG	GG	GG	TT	TT	TT	TT	GG	GG	TT	TT	TT	GG	TT	GG	GG	GG	TT	GG	GG	GG
JHI-Hv50k-2016-118292	G/A	2	701537767	NA	NA	NA	NA	NA	NA	NA	GG	GG	GG	GG	GG	GG	GG	GG	GG	GG	GG	GG	GG	GG	GG	GG	GG	GG	GG	GG	GG	GG	GG	GG	GG	GG	GG	GG	GG	AA	GG	GG	GG	GG	GG	GG	GG	GG	GG
JHI-Hv50k-2016-118534	C/G	2	702365786	NA	NA	NA	NA	NA	NA	NA	CC	CC	CC	CC	CC	CC	CC	GG	GG	CC	CC	GG	CC	CC	CC	CC	CC	CC	CC	CC	CC	CC	CC	CC	CC	CC	CC	GG	GG	CC	CC	GG	CC	CC	CC	GG	CC	CC	CC
JHI-Hv50k-2016-119022	C/T	2	704121722	NA	NA	NA	NA	NA	NA	NA	CC	CC	CC	CC	CC	CC	TT	CC	CC	TT	TT	CC	CC	CC	CC	TT	TT	CC	CC	CC	CC	CC	CC	CC	CC	CC	TT	CC	CC	TT	CC	CC	CC	TT	CC	CC	CC	CC	TT
JHI-Hv50k-2016-119342	T/A	2	704877754	NA	NA	NA	NA	NA	NA	NA	TA	TT	TT	TT	TT	TT	TT	TT	AA	TT	TT	TT	TT	AA	AA	TT	TT	TT	TT	TT	TT	TT	TT	TT	TT	TT	TT	AA	AA	AA	TT	AA	TT	TT	TT	AA	TT	TT	TT
JHI-Hv50k-2016-119451	A/C	2	704979653	NA	NA	NA	NA	NA	NA	NA	AA	CC	AA	AA	AA	AA	AA	AA	AA	AA	AA	AA	AA	AA	AA	AA	AA	AA	AA	AA	AA	CC	AA	AA	AA	AA	AA	AA	AA	AA	AA	AA	AA	AA	CC	AA	AA	AA	AA
JHI-Hv50k-2016-119762	A/G	2	706344848	NA	NA	NA	NA	NA	NA	NA	GG	AA	GG	GG	AA	AA	GG	AA	GG	AA	AA	AA	GG	GG	GG	AA	AA	GG	GG	AA	AA	AA	GG	AA	AA	AG	AA	GG	GG	AA	GG	GG	AA	GG	AA	GG	AA	AA	AA
JHI-Hv50k-2016-120140	C/T	2	707024719	NA	NA	NA	NA	NA	NA	NA	CC	TT	CC	CC	CC	CC	CC	CC	CC	CC	CC	CC	TT	CC	CC	CC	CC	TT	CC	CC	TT	TT	TT	CC	TT	TT	CC	CC	CC	TT	CC	CC	CC	CC	TT	CC	CC	TT	CC
JHI-Hv50k-2016-120195	C/A	2	707266950	NA	NA	NA	NA	NA	NA	NA	CC	CC	CC	CC	CC	CC	CC	CC	CC	CC	CC	CC	CC	CC	CC	CC	CC	CC	CC	CC	AA	AA	CC	CC	CC	CC	CC	CC	CC	CC	CC	CC	CC	CC	CC	CC	CC	CC	CC
JHI-Hv50k-2016-120485	G/C	2	707643181	NA	NA	NA	NA	NA	NA	NA	GG	GG	GG	GG	GG	GG	CC	GG	GG	GG	GG	GG	GG	GG	GG	GG	GG	GG	CC	GG	GG	GG	GG	GG	GG	GG	GG	GG	GG	CC	GG	GG	GG	GG	GG	GG	GG	GG	GG
JHI-Hv50k-2016-121037	T/C	2	709160717	NA	NA	NA	NA	NA	NA	NA	TT	CC	TT	TT	TT	TT	TT	TT	TT	TT	TT	TT	TT	TT	TT	TT	TT	TT	TT	TT	TT	TT	TT	TT	TT	TT	TT	TT	TT	TT	TT	TT	TT	TT	TT	TT	CC	TT	TT
JHI-Hv50k-2016-122092	G/A	2	710953598	NA	NA	NA	NA	NA	NA	NA	GG	GG	AA	AA	AA	AA	AA	AA	AA	AA	AA	AA	AA	GG	GG	GG	GG	GG	AA	AA	GG	AA	GG	AA	AA	AA	AA	AA	AA	GG	AA	AA	AA	GG	AA	AA	AA	AA	GG
JHI-Hv50k-2016-122506	C/T	2	711778831	NA	NA	NA	NA	NA	NA	NA	TT	CC	CC	CC	CC	CC	CC	CC	CC	CC	CC	CC	CC	CC	CC	CC	CC	CC	CC	CC	CC	CC	CC	TT	CC	CC	CC	CC	CC	CC	CC	CC	CC	TT	CC	CC	CC	CC	CC
JHI-Hv50k-2016-124240	G/T	2	714693215	NA	NA	NA	NA	NA	NA	NA	TT	GG	GG	GG	GG	GG	GG	GG	GG	GG	GG	GG	TT	GG	GG	GG	GG	GG	GG	TT	GG	TT	GG	TT	GG	GG	GG	GG	GG	GG	GG	GG	GG	TT	GG	TT	GG	TT	TT
JHI-Hv50k-2016-124551	T/A	2	715925315	NA	NA	NA	NA	NA	NA	NA	TT	TT	TT	TT	TT	TT	TT	TT	TT	TT	TT	TT	TT	TT	TT	TT	TT	TT	TT	AA	TT	TT	TT	TT	TT	TT	TT	TT	TT	TT	TT	TT	TT	TT	TT	AA	TT	TT	TT
JHI-Hv50k-2016-125595	C/A	2	718003411	NA	NA	NA	NA	NA	NA	NA	CC	CC	CC	CC	CC	CC	CC	CC	CC	CC	CC	CC	CC	CC	CC	CC	CC	CC	CC	CC	CC	AA	CC	CC	CC	CC	CC	CC	CC	CC	CC	CC	CC	CC	CC	CC	CC	CC	CC
JHI-Hv50k-2016-125883	A/G	2	718436658	NA	NA	NA	NA	NA	NA	NA	GG	GG	AA	AA	GG	AA	AA	AA	AA	AA	AA	AA	AA	AA	AA	AA	AA	GG	AA	AA	AA	AA	GG	AA	AA	AG	AA	GG	AA	AA	AA	AA	AA	AA	AA	GG	AA	AA	AA
JHI-Hv50k-2016-126337	T/C	2	719740314	NA	NA	NA	NA	NA	NA	NA	TT	TT	TT	TT	TT	TT	TT	TT	TT	TT	TT	TT	TT	TT	TT	TT	TT	CC	TT	TT	TT	TT	CC	TT	TT	TT	TT	TT	TT	TT	TT	TT	CC	TT	TT	TT	TT	TT	TT
JHI-Hv50k-2016-126522	T/C	2	720340328	NA	NA	NA	NA	NA	NA	NA	TT	TT	CC	TT	TT	TT	TT	TT	TT	TT	TT	TT	TT	TT	TT	TT	TT	TT	TT	TT	TT	TT	TT	TT	TT	TC	TT	TT	TT	TT	CC	TT	TT	TT	TT	TT	TT	TT	TT
JHI-Hv50k-2016-127582	A/G	2	722705911	NA	NA	NA	NA	NA	NA	NA	GG	AA	AA	AA	AA	AA	AA	AA	AA	AA	AA	AA	AA	AA	AA	AA	AA	GG	AA	AA	AA	AA	GG	AA	AA	AA	AA	AA	AA	AA	AA	AA	AA	AA	AA	AA	AA	AA	AA
JHI-Hv50k-2016-128426	A/G	2	725140008	NA	NA	NA	NA	NA	NA	NA	GG	AA	AA	AA	AA	AA	AA	AA	AA	AA	AA	AA	AA	GG	GG	AA	AA	AA	AA	AA	AA	AA	AA	AA	AA	AA	AA	AA	AA	AA	AA	AA	AA	AA	AA	AA	AA	AA	AA
JHI-Hv50k-2016-129825	A/C	2	727572453	NA	NA	NA	NA	NA	NA	NA	CC	CC	CC	AA	CC	CC	AA	CC	AA	CC	CC	CC	AA	AA	AA	AA	AA	AA	AA	AA	AA	AA	AA	AA	AA	AA	CC	CC	AA	CC	CC	AA	CC	AA	AA	AA	AA	AA	AA
JHI-Hv50k-2016-130413	C/T	2	728831999	NA	NA	NA	NA	NA	NA	NA	CC	TT	CC	TT	CC	TT	CC	CC	TT	CC	CC	CC	TT	CC	CC	CC	CC	CC	TT	TT	CC	CC	CC	CC	CC	CC	CC	CC	CC	CC	CC	CC	CC	CC	CC	CC	TT	CC	CC
JHI-Hv50k-2016-130854	A/G	2	729542946	NA	NA	NA	NA	NA	NA	NA	AA	GG	AA	AA	AA	GG	AA	AA	AA	AA	AA	AA	AA	AA	AA	AA	AA	AA	AA	AA	AA	AA	AA	AA	AA	AA	AA	GG	AA	AA	AA	AA	AA	AA	AA	AA	GG	AA	AA
JHI-Hv50k-2016-132004	T/C	2	733399550	NA	NA	NA	NA	NA	NA	NA	TT	TT	TT	TT	TT	TT	TT	TT	TT	TT	TT	TT	TT	TT	TT	TT	TT	TT	TT	TT	TT	TT	TT	TT	TT	TT	TT	CC	TT	TT	TT	TT	TT	CC	CC	TT	TT	CC	CC
JHI-Hv50k-2016-132465	T/C	2	733932939	NA	NA	NA	NA	NA	NA	NA	TT	TT	TT	TC	TT	TC	TT	TT	TC	TT	TT	TT	TT	TT	TT	TT	TT	TT	TT	TC	TT	TT	TT	TC	TT	TC	TT	TT	TT	TT	TT	TT	TT	TT	TT	TT	TT	TT	TT
JHI-Hv50k-2016-132894	A/C	2	735207192	NA	NA	NA	NA	NA	NA	NA	AA	AA	AA	AA	AA	AA	AA	AA	AA	AA	AA	AA	AA	AA	AA	AA	AA	AA	AA	AA	AA	AA	AA	AA	AA	AC	AA	AA	AA	AA	AA	AA	AA	AA	AA	AA	AA	AA	AA
JHI-Hv50k-2016-134083	T/C	2	739041331	NA	NA	NA	NA	NA	NA	NA	TT	TT	TT	CC	TT	CC	CC	TT	CC	TT	TT	TT	TT	TT	TT	TT	TT	TT	CC	CC	CC	TT	CC	CC	CC	CC	TT	TT	TT	CC	TT	TT	TT	TT	TT	TT	CC	TT	TT
JHI-Hv50k-2016-136699	G/A	2	743654491	NA	NA	NA	NA	NA	NA	NA	AA	AA	AA	GG	GG	GG	GG	AA	GG	GG	GG	AA	GG	GG	GG	GG	GG	GG	GG	GG	AA	GG	GG	GG	GG	GA	GG	AA	GG	GG	AA	GG	GG	GG	GG	GG	GG	GG	GG
JHI-Hv50k-2016-137376	G/A	2	745320744	NA	NA	NA	NA	NA	NA	NA	GG	AA	GG	GG	GG	GG	GG	GG	GG	GG	GG	GG	GG	GG	GG	GG	GG	GG	GG	GG	GG	GG	GG	GG	GG	GG	GG	GG	GG	GG	GG	GG	GG	GG	GG	GG	GG	GG	GG
JHI-Hv50k-2016-137586	T/C	2	746329951	NA	NA	NA	NA	NA	NA	NA	TT	TT	TT	CC	CC	CC	CC	CC	CC	CC	CC	CC	CC	TT	TT	CC	CC	CC	CC	CC	CC	TT	CC	CC	CC	CC	TT	TT	CC	TT	TT	CC	CC	CC	CC	CC	CC	CC	CC
JHI-Hv50k-2016-138704	G/C	2	749604221	NA	NA	NA	NA	NA	NA	NA	GG	GG	GG	GG	GG	GG	GG	GG	GG	GG	GG	GG	GG	GG	GG	GG	GG	GG	GG	GG	GG	GG	GG	GG	GG	GG	GG	GG	GG	GG	GG	GG	GG	GG	GG	GG	GG	GG	GG
JHI-Hv50k-2016-138751	C/T	2	749753372	NA	NA	NA	NA	NA	NA	NA	CC	TT	TT	CC	CC	CC	CC	CC	CC	CC	CC	CC	CC	CC	CC	CC	CC	CC	CC	TT	CC	CC	CC	CC	CC	CC	CC	CC	CC	CC	TT	TT	CC	CC	CC	TT	CC	CC	CC
JHI-Hv50k-2016-138894	G/C	2	749995334	NA	NA	NA	NA	NA	NA	NA	GG	GG	GG	CC	GG	GG	GG	GG	CC	CC	CC	GG	CC	CC	CC	CC	CC	GG	GG	GG	CC	CC	GG	CC	GG	CC	GG	CC	GG	GG	GG	GG	GG	GG	GG	GG	CC	CC	GG
JHI-Hv50k-2016-139368	A/C	2	751003878	NA	NA	NA	NA	NA	NA	NA	CC	CC	AA	AA	CC	AA	AA	CC	AA	AA	AA	CC	AA	AA	AA	AA	AA	CC	AA	CC	AA	AA	AA	AA	AA	AC	CC	CC	AA	AA	AA	CC	CC	AA	AA	AA	AA	CC	AA
JHI-Hv50k-2016-139813	G/A	2	751891277	NA	NA	NA	NA	NA	NA	NA	GG	GG	AA	GG	GG	AA	GG	GG	GG	GG	GG	GG	GG	AA	AA	AA	AA	GG	GG	GG	AA	AA	GG	GG	GG	AA	GG	GG	GG	GG	AA	GG	GG	AA	AA	GG	GG	AA	AA
JHI-Hv50k-2016-140561	G/A	2	753018905	NA	NA	NA	NA	NA	NA	NA	AA	AA	GG	GG	GG	GG	GG	AA	GG	GG	GG	AA	GG	GG	GG	GG	GG	AA	GG	GG	GG	GG	GG	GG	GG	GG	GG	AA	GG	GG	GG	GG	GG	GG	GG	GG	GG	GG	GG
JHI-Hv50k-2016-141018	G/A	2	753503876	NA	NA	NA	NA	NA	NA	NA	GG	GG	GG	GG	AA	GG	GG	GG	GG	GG	GG	GG	GG	GG	GG	GG	GG	GG	GG	GG	GG	GG	GG	GG	GG	GG	GG	GG	GG	GG	GG	AA	GG	GG	GG	GG	GG	GG	GG
JHI-Hv50k-2016-142342	G/A	2	756463971	NA	NA	NA	NA	NA	NA	NA	GG	GG	GG	GG	GG	GG	GG	GG	GG	AA	AA	GG	GG	AA	AA	AA	AA	GG	GG	GG	GG	GG	GG	GG	GG	GG	GG	GG	GG	GG	GG	GG	GG	GG	GG	GG	GG	GG	GG
JHI-Hv50k-2016-146783	T/G	2	763961505	NA	NA	NA	NA	NA	NA	NA	GG	GG	GG	GG	TT	TT	TT	TT	GG	GG	GG	TT	GG	TT	TT	TT	TT	TT	TT	GG	GG	GG	TT	TT	TT	GG	TT	GG	TT	GG	GG	GG	TT	GG	GG	GG	GG	GG	GG
JHI-Hv50k-2016-147075	G/T	2	764420583	NA	NA	NA	NA	NA	NA	NA	GG	GG	GG	TT	TT	GG	TT	TT	TT	GG	GG	TT	TT	TT	TT	TT	TT	GG	TT	TT	GG	TT	GG	TT	GG	GG	GG	GG	TT	TT	GG	GG	TT	GG	GG	GG	TT	GG	GG
JHI-Hv50k-2016-147331	T/C	2	765722024	NA	NA	NA	NA	NA	NA	NA	TT	CC	TT	CC	CC	CC	CC	CC	CC	TT	TT	CC	CC	CC	CC	CC	CC	CC	TT	CC	TT	CC	CC	TT	CC	TC	CC	TT	CC	CC	TT	TT	CC	TT	TT	TT	TT	TT	TT
JHI-Hv50k-2016-147628	T/C	2	766082113	NA	NA	NA	NA	NA	NA	NA	TT	TT	TT	CC	CC	TT	CC	CC	CC	TT	TT	CC	TT	TT	TT	TT	TT	TT	TT	CC	TT	TT	TT	TT	TT	TT	TT	TT	CC	TT	TT	TT	TT	TT	TT	TT	TT	TT	TT
JHI-Hv50k-2016-148123	T/C	2	767325278	NA	NA	NA	NA	NA	NA	NA	TT	CC	TT	CC	TT	CC	TT	TT	CC	TT	TT	TT	TT	TT	TT	TT	TT	TT	TT	CC	TT	CC	TT	TT	TT	TC	TT	TT	TT	TT	TT	TT	TT	TT	TT	TT	TT	TT	TT
JHI-Hv50k-2016-59270	T/C	2	1027793	NA	NA	NA	NA	NA	NA	NA	TT	TT	TT	TT	TT	TT	TT	TT	TT	TT	TT	TT	TT	TT	TT	TT	TT	CC	TT	TT	TT	TT	CC	TT	CC	TT	TT	TT	TT	TT	TT	TT	TT	TT	TT	TT	TT	TT	TT
JHI-Hv50k-2016-61316	G/C	2	4240228	NA	NA	NA	NA	NA	NA	NA	GG	GG	GG	GG	GG	GG	GG	GG	GG	GG	GG	GG	GG	GG	GG	GG	GG	GG	GG	GG	GG	GG	CC	GG	GG	GG	GG	GG	GG	GG	GG	GG	GG	GG	GG	GG	GG	GG	GG
JHI-Hv50k-2016-62455	T/G	2	6753815	NA	NA	NA	NA	NA	NA	NA	TT	TT	GG	TT	TT	TT	TT	TT	TT	TT	TT	TT	TT	TT	TT	TT	TT	TT	TT	TT	TT	TT	GG	TT	TT	TT	TT	TT	TT	TT	GG	TT	TT	TT	TT	TT	TT	TT	TT
JHI-Hv50k-2016-62935	G/A	2	8035960	NA	NA	NA	NA	NA	NA	NA	GG	GG	GG	GG	GG	GG	GG	GG	GG	GG	GG	GG	GG	GG	GG	AA	AA	GG	GG	GG	GG	GG	AA	GG	GG	AA	AA	GG	GG	GG	GG	GG	GG	GG	GG	GG	GG	GG	AA
JHI-Hv50k-2016-65615	C/T	2	13005321	NA	NA	NA	NA	NA	NA	NA	TT	CC	CC	TT	CC	CC	CC	CC	TT	CC	CC	CC	CC	CC	CC	TT	TT	CC	CC	CC	CC	CC	CC	CC	CC	CC	CC	CC	CC	CC	CC	TT	CC	TT	TT	TT	CC	CC	CC
JHI-Hv50k-2016-65928	T/C	2	13135603	NA	NA	NA	NA	NA	NA	NA	TT	TT	TT	TT	TT	TT	TT	TT	TT	TT	TT	TT	TT	TT	TT	CC	CC	TT	TT	TT	TT	TT	CC	TT	TT	TT	TT	TT	TT	TT	TT	TT	TT	CC	TT	TT	TT	TT	TT
JHI-Hv50k-2016-66588	C/T	2	14015140	NA	NA	NA	NA	NA	NA	NA	CC	CC	TT	CC	CC	CC	TT	TT	CC	CC	CC	TT	TT	CC	CC	CC	CC	CC	TT	TT	CC	CC	CC	CC	CC	CC	TT	CC	TT	CC	TT	CC	TT	CC	CC	CC	CC	TT	TT
JHI-Hv50k-2016-67141	A/G	2	14636653	NA	NA	NA	NA	NA	NA	NA	GG	GG	GG	GG	AA	GG	AA	AA	GG	AA	AA	AA	AA	GG	GG	AA	AA	AA	AA	AA	GG	GG	GG	GG	GG	GG	AA	GG	GG	GG	GG	GG	AA	AA	AA	GG	AA	GG	AA
JHI-Hv50k-2016-67378	G/A	2	14975225	NA	NA	NA	NA	NA	NA	NA	AA	GG	GG	GG	GG	GG	GG	GG	GG	GG	GG	GG	GG	GG	GG	GG	GG	GG	GG	GG	GG	GG	AA	GG	GG	GG	GG	AA	GG	GG	GG	GG	GG	GG	GG	GG	GG	GG	GG
JHI-Hv50k-2016-67559	A/G	2	15423941	NA	NA	NA	NA	NA	NA	NA	AA	AA	AA	AA	AA	AA	AA	AA	AA	AA	AA	AA	AA	AA	AA	AA	AA	AA	AA	AA	AA	AA	GG	AA	AA	AA	AA	AA	AA	AA	AA	AA	AA	AA	AA	AA	AA	AA	AA
JHI-Hv50k-2016-67898	C/G	2	16421911	NA	NA	NA	NA	NA	NA	NA	GG	CC	CC	CC	GG	CC	CC	CC	CC	GG	GG	CC	CC	CC	CC	GG	GG	CC	CC	GG	GG	CC	CC	CC	CC	CC	GG	GG	CC	CC	CC	CC	CC	GG	GG	CC	CC	CC	CC
JHI-Hv50k-2016-68177	G/C	2	16812766	NA	NA	NA	NA	NA	NA	NA	GG	GG	GG	GG	GG	GG	GG	GG	GG	GG	GG	GG	GG	GG	GG	CC	CC	GG	GG	GG	CC	CC	CC	GG	GG	GG	CC	GG	GG	GG	GG	CC	GG	CC	CC	GG	GG	GG	GG
JHI-Hv50k-2016-68472	C/T	2	17271336	NA	NA	NA	NA	NA	NA	NA	CC	CC	CC	CC	CC	CC	CC	CC	CC	CC	CC	CC	CC	CC	CC	TT	TT	CC	CC	CC	CC	CC	CC	CC	CC	CC	TT	CC	CC	CC	CC	CC	CC	TT	TT	CC	CC	CC	CC
JHI-Hv50k-2016-69890	C/A	2	19900675	NA	NA	NA	NA	NA	NA	NA	CC	AA	CC	AA	CC	AA	CC	AA	AA	AA	AA	AA	CC	CC	CC	CC	CC	AA	AA	CC	CC	AA	CC	CC	CC	AA	CC	CC	AA	CC	CC	AA	CC	AA	CC	CC	CC	CC	CC
JHI-Hv50k-2016-69896	T/G	2	19901760	NA	NA	NA	NA	NA	NA	NA	TT	TT	TT	TT	GG	TT	TT	TT	TT	TT	TT	TT	GG	TT	TT	TT	TT	GG	TT	GG	GG	TT	GG	TT	GG	TT	GG	GG	TT	TT	TT	TT	TT	TT	TT	GG	GG	GG	GG
JHI-Hv50k-2016-70233	G/A	2	20091752	NA	NA	NA	NA	NA	NA	NA	AA	AA	GG	GG	GG	GG	GG	GG	GG	GG	GG	GG	GG	GG	GG	GG	GG	GG	GG	GG	GG	GG	GG	GG	GG	GG	GG	GG	GG	GG	GG	GG	GG	AA	GG	GG	GG	GG	GG
JHI-Hv50k-2016-70316	A/G	2	20097480	NA	NA	NA	NA	NA	NA	NA	AA	AA	AA	AA	AA	AA	AA	AA	AA	AA	AA	AA	AA	AA	AA	AA	AA	GG	AA	GG	AA	AA	AA	AA	AA	AA	AA	AA	AA	AA	AA	AA	AA	AA	AA	AA	AA	AA	AA
JHI-Hv50k-2016-70575	T/C	2	21416009	NA	NA	NA	NA	NA	NA	NA	CC	CC	TT	TT	TT	TT	TT	TT	TT	TT	TT	TT	CC	TT	TT	TT	TT	CC	TT	TT	TT	TT	TT	TT	TT	TT	CC	CC	TT	TT	TT	TT	TT	TT	TT	TT	TT	CC	CC
JHI-Hv50k-2016-70901	T/C	2	22224907	NA	NA	NA	NA	NA	NA	NA	TT	TT	TT	TT	TT	TT	TT	TT	TT	TT	TT	TT	TT	CC	CC	CC	CC	TT	TT	TT	TT	TT	TT	TT	TT	TC	TT	TT	TT	TT	TT	TT	TT	CC	TT	CC	TT	TT	TT
JHI-Hv50k-2016-71619	C/G	2	23391242	NA	NA	NA	NA	NA	NA	NA	GG	GG	CC	CC	CC	CC	CC	CC	CC	CC	CC	CC	CC	CC	CC	CC	CC	CC	CC	CC	CC	CC	GG	CC	GG	CC	CC	GG	CC	CC	CC	CC	CC	CC	CC	CC	CC	CC	CC
JHI-Hv50k-2016-72530	T/G	2	26302864	NA	NA	NA	NA	NA	NA	NA	GG	GG	TT	GG	TT	TT	TT	TT	TT	TT	TT	TT	TT	TT	TT	TT	TT	TT	TT	GG	GG	GG	TT	TT	TT	TT	GG	GG	TT	TT	TT	TT	TT	GG	GG	TT	TT	GG	GG
JHI-Hv50k-2016-73085	T/C	2	28455236	NA	NA	NA	NA	NA	NA	NA	TT	TT	TT	CC	TT	TT	TT	CC	CC	CC	CC	CC	CC	TT	TT	TT	TT	CC	CC	TT	TT	TT	TT	TT	TT	CC	CC	TT	CC	CC	TT	TT	CC	CC	TT	CC	TT	CC	CC
JHI-Hv50k-2016-73140	G/A	2	28616983	NA	NA	NA	NA	NA	NA	NA	GG	GG	GG	GG	GG	GG	GG	GG	GG	GG	GG	GG	GG	GG	GG	GG	GG	GG	GG	GG	GG	GG	GG	GG	GG	GG	GG	GG	GG	GG	GG	GG	GG	AA	GG	GG	GG	GG	AA
JHI-Hv50k-2016-74875	T/G	2	33900600	NA	NA	NA	NA	NA	NA	NA	TT	TT	TT	TT	GG	TT	GG	TT	TT	GG	GG	TT	TT	TT	TT	TT	TT	TT	TT	TT	TT	TT	TT	TT	TT	TT	TT	TT	TT	TT	TT	TT	TT	TT	TT	GG	TT	TT	TT
JHI-Hv50k-2016-75638	T/C	2	37967967	NA	NA	NA	NA	NA	NA	NA	TT	TT	TT	TT	TT	TT	TT	TT	TT	TT	TT	TT	TT	TT	TT	TT	TT	TT	TT	TT	TT	TT	TT	CC	TT	TT	TT	TT	TT	CC	TT	TT	CC	TT	TT	TT	CC	TT	TT
JHI-Hv50k-2016-76847	G/C	2	42963670	NA	NA	NA	NA	NA	NA	NA	GG	GG	GG	GG	GG	GG	GG	GG	GG	GG	GG	GG	GG	GG	GG	GG	GG	GG	GG	GG	GG	GG	GG	GG	GG	GG	GG	GG	GG	CC	GG	GG	GG	GG	GG	GG	GG	GG	GG
JHI-Hv50k-2016-77166	G/A	2	45565581	NA	NA	NA	NA	NA	NA	NA	GG	GG	GG	AA	AA	AA	GG	AA	AA	GG	GG	AA	GG	AA	AA	AA	AA	GG	AA	AA	GG	GG	GG	GG	GG	AA	GG	GG	AA	GG	GG	GG	GG	AA	AA	AA	AA	AA	AA
JHI-Hv50k-2016-77411	C/T	2	46671222	NA	NA	NA	NA	NA	NA	NA	CC	CC	CC	CC	CC	CC	CC	CC	CC	CC	CC	CC	CC	CC	CC	CC	CC	CC	CC	CC	CC	CC	CC	CC	CC	CC	CC	CC	CC	CC	CC	CC	CC	CC	CC	CC	CC	TT	CC
JHI-Hv50k-2016-77766	A/G	2	49151754	NA	NA	NA	NA	NA	NA	NA	AA	AA	GG	AA	AA	GG	AA	AA	AA	GG	GG	AA	AA	AA	AA	AA	AA	AA	AA	AA	GG	AA	AA	AA	AA	AA	GG	AA	AA	AA	GG	AA	GG	GG	GG	GG	AA	GG	GG
JHI-Hv50k-2016-77816	T/C	2	49748633	NA	NA	NA	NA	NA	NA	NA	CC	TT	TT	TT	TT	TT	TT	TT	TT	TT	TT	TT	TT	TT	TT	TT	TT	TT	TT	TT	TT	TT	TT	TT	TT	TT	TT	TT	TT	TT	TT	TT	TT	TT	CC	TT	TT	TT	TT
JHI-Hv50k-2016-79149	T/A	2	54790156	NA	NA	NA	NA	NA	NA	NA	TT	TT	TT	TT	TT	TT	TT	TT	TT	TT	TT	TT	TT	TT	TT	TT	TT	TT	TT	TT	TT	TT	TT	TT	TT	TT	TT	TT	TT	TT	TT	TT	TT	TT	AA	TT	TT	TT	TT
JHI-Hv50k-2016-79235	A/G	2	55713386	NA	NA	NA	NA	NA	NA	NA	AA	GG	AA	AA	GG	AA	GG	GG	AA	AA	AA	GG	AA	AA	AA	GG	GG	GG	GG	AA	GG	GG	GG	GG	GG	AA	GG	AA	GG	AA	AA	GG	AA	AA	GG	AA	GG	GG	AA
JHI-Hv50k-2016-79310	C/T	2	56711911	NA	NA	NA	NA	NA	NA	NA	CC	CC	CC	CC	CC	CC	CC	CC	CC	TT	TT	CC	CC	CC	CC	CC	CC	TT	CC	CC	CC	CC	CC	CC	CC	CC	TT	CC	CC	TT	CC	CC	CC	CC	CC	CC	TT	TT	CC
JHI-Hv50k-2016-79769	A/C	2	59027068	NA	NA	NA	NA	NA	NA	NA	CC	CC	AA	AA	AA	CC	AA	CC	AA	CC	CC	AA	AA	CC	CC	AA	AA	CC	AA	AA	CC	CC	AA	AA	AA	CC	AA	CC	CC	CC	AA	CC	AA	CC	CC	CC	AA	AA	CC
JHI-Hv50k-2016-80097	A/G	2	61664455	NA	NA	NA	NA	NA	NA	NA	AA	AA	AA	AA	AA	AA	AA	AA	AA	AA	AA	AA	AA	AA	AA	AA	AA	AA	AA	AA	AA	AA	AA	AA	AA	AA	AA	AA	AA	AA	AA	AA	AA	AA	AA	AA	GG	AA	AA
JHI-Hv50k-2016-80736	C/T	2	68313507	NA	NA	NA	NA	NA	NA	NA	CC	TT	CC	CC	CC	TT	CC	CC	CC	TT	TT	CC	CC	CC	CC	TT	TT	TT	CC	CC	CC	CC	TT	CC	TT	CC	TT	CC	CC	TT	CC	CC	CC	CC	CC	CC	CC	CC	CC
JHI-Hv50k-2016-80834	T/C	2	68974005	NA	NA	NA	NA	NA	NA	NA	TT	CC	TT	TT	TT	TT	TT	TT	TT	TT	TT	TT	TT	TT	TT	CC	CC	CC	TT	TT	TT	TT	TT	TT	TT	TT	TT	TT	TT	TT	TT	TT	TT	TT	TT	TT	TT	TT	TT
JHI-Hv50k-2016-80867	T/C	2	71222048	NA	NA	NA	NA	NA	NA	NA	TT	CC	TT	TT	TT	TT	TT	CC	TT	TT	TT	CC	TT	TT	TT	TT	TT	TT	CC	TT	TT	TT	TT	TT	TT	TT	TT	TT	TT	TT	TT	TT	TT	TT	TT	TT	TT	TT	TT
JHI-Hv50k-2016-81007	G/A	2	73505366	NA	NA	NA	NA	NA	NA	NA	AA	AA	AA	AA	AA	GG	GG	GG	AA	AA	AA	GG	AA	GG	GG	AA	AA	AA	GG	AA	GG	GG	GG	GG	GG	AA	GG	AA	AA	AA	AA	AA	AA	GG	GG	GG	AA	GG	GG
JHI-Hv50k-2016-81208	T/C	2	74371185	NA	NA	NA	NA	NA	NA	NA	TT	TT	TT	TT	TT	TT	TT	TT	TT	TT	TT	TT	TT	TT	TT	CC	CC	TT	TT	TT	TT	TT	TT	TT	TT	TC	TT	TT	TT	CC	TT	TT	TT	TT	TT	TT	TT	TT	TT
JHI-Hv50k-2016-81311	C/T	2	74600185	NA	NA	NA	NA	NA	NA	NA	TT	TT	CC	CC	TT	CC	CC	CC	CC	CC	CC	CC	CC	CC	CC	CC	CC	CC	CC	CC	CC	CC	CC	CC	CC	CT	CC	TT	CC	CC	CC	CC	TT	TT	TT	CC	TT	CC	CC
JHI-Hv50k-2016-81489	G/T	2	76967433	NA	NA	NA	NA	NA	NA	NA	GG	GG	GG	GG	GG	GG	GG	GG	GG	GG	GG	GG	GG	GG	GG	GG	GG	GG	GG	GG	GG	GG	GG	TT	GG	GG	GG	GG	GG	GG	GG	GG	GG	GG	GG	GG	GG	GG	GG
JHI-Hv50k-2016-82074	A/T	2	79421910	NA	NA	NA	NA	NA	NA	NA	AA	AA	AA	AA	AA	AA	AA	AA	AA	AA	AA	AA	AA	TT	TT	AA	AA	AA	AA	AA	AA	AA	TT	AA	TT	TT	AA	AA	AA	AA	AA	AA	AA	AA	AA	AA	TT	AA	TT
JHI-Hv50k-2016-82113	G/T	2	79456923	NA	NA	NA	NA	NA	NA	NA	TT	TT	GG	TT	GG	GG	GG	TT	TT	TT	TT	TT	GG	TT	TT	GG	GG	TT	TT	TT	GG	GG	TT	GG	TT	TT	GG	TT	GG	GG	GG	GG	GG	TT	TT	TT	TT	GG	TT
JHI-Hv50k-2016-82245	G/A	2	80390188	NA	NA	NA	NA	NA	NA	NA	GG	GG	GG	GG	GG	GG	GG	AA	GG	GG	GG	AA	GG	GG	GG	GG	GG	GG	AA	GG	GG	GG	AA	GG	AA	GG	GG	GG	GG	GG	GG	GG	GG	GG	GG	GG	GG	GG	GG
JHI-Hv50k-2016-82292	G/T	2	80834384	NA	NA	NA	NA	NA	NA	NA	GG	GG	GG	GG	GG	GG	GG	GG	GG	GG	GG	GG	GG	GG	GG	GG	GG	TT	GG	GG	GG	GG	GG	GG	GG	GG	GG	GG	GG	GG	GG	GG	GG	GG	GG	GG	TT	GG	GG
JHI-Hv50k-2016-82405	G/A	2	82494815	NA	NA	NA	NA	NA	NA	NA	GG	GG	AA	GG	GG	GG	GG	AA	GG	GG	GG	AA	GG	GG	GG	GG	GG	GG	AA	GG	GG	AA	GG	GG	GG	GG	GG	GG	GG	GG	AA	GG	GG	GG	GG	AA	GG	GG	GG
JHI-Hv50k-2016-82431	A/C	2	82524951	NA	NA	NA	NA	NA	NA	NA	CC	CC	AA	AA	AA	CC	AA	CC	AA	AA	AA	CC	AA	CC	CC	AA	AA	CC	CC	AA	CC	AA	CC	AA	CC	AA	AA	CC	AA	CC	AA	AA	CC	AA	AA	AA	AA	AA	AA
JHI-Hv50k-2016-83456	G/A	2	89977069	NA	NA	NA	NA	NA	NA	NA	AA	AA	AA	GG	GG	AA	GG	GG	GG	GG	GG	GG	AA	AA	AA	GG	GG	GG	GG	GG	AA	GG	AA	GG	AA	GG	AA	AA	AA	GG	AA	AA	AA	AA	AA	AA	GG	AA	AA
JHI-Hv50k-2016-86459	T/C	2	113059374	NA	NA	NA	NA	NA	NA	NA	CC	TT	TT	TT	TT	CC	TT	TT	TT	TT	TT	TT	TT	TT	TT	TT	TT	TT	TT	TT	TT	TT	TT	TT	TT	TT	TT	CC	TT	TT	TT	TT	TT	TT	TT	TT	TT	TT	TT
JHI-Hv50k-2016-86836	C/T	2	115449490	NA	NA	NA	NA	NA	NA	NA	TT	CC	CC	CC	CC	CC	CC	CC	CC	CC	CC	CC	CC	CC	CC	CC	CC	CC	CC	CC	CC	TT	CC	CC	CC	CC	CC	TT	CC	CC	CC	CC	CC	CC	CC	CC	CC	CC	CC
JHI-Hv50k-2016-86954	T/A	2	116300834	NA	NA	NA	NA	NA	NA	NA	TT	TT	TT	TT	TT	AA	TT	TT	TT	TT	TT	TT	TT	AA	AA	TT	TT	TT	TT	TT	AA	TT	TT	TT	TT	TT	TT	TT	TT	AA	TT	TT	AA	TT	TT	TT	TT	TT	TT
JHI-Hv50k-2016-87488	G/A	2	120908028	NA	NA	NA	NA	NA	NA	NA	AA	AA	AA	GG	GG	AA	GG	GG	GG	GG	GG	GG	GG	AA	AA	GG	GG	GG	GG	GG	AA	GG	GG	GG	GG	GG	AA	AA	GG	AA	AA	GG	AA	GG	GG	GG	GG	GG	GG
JHI-Hv50k-2016-87516	G/C	2	121611620	NA	NA	NA	NA	NA	NA	NA	GG	GG	GG	GG	GG	GG	GG	GG	GG	GG	GG	GG	GG	GG	GG	GG	GG	GG	GG	GG	GG	GG	GG	GG	GG	GG	GG	GG	GG	GG	GG	GG	GG	GG	GG	CC	GG	CC	CC
JHI-Hv50k-2016-88492	A/G	2	134404110	NA	NA	NA	NA	NA	NA	NA	AA	AA	AA	GG	AA	AA	GG	AA	GG	AA	AA	AA	AA	AA	AA	AA	AA	AA	AA	GG	AA	GG	AA	AA	AA	AA	AA	AA	GG	AA	AA	GG	AA	GG	GG	GG	AA	AA	GG
JHI-Hv50k-2016-89660	T/C	2	166656213	NA	NA	NA	NA	NA	NA	NA	TT	TT	TT	TT	CC	TT	CC	TT	TT	CC	CC	TT	TT	TT	TT	TT	TT	TT	TT	TT	TT	CC	TT	TT	TT	CC	TT	TT	CC	TT	TT	CC	TT	TT	TT	TT	CC	TT	TT
JHI-Hv50k-2016-89798	A/G	2	167881544	NA	NA	NA	NA	NA	NA	NA	AA	AA	AA	AA	AA	AA	AA	AA	AA	AA	AA	AA	AA	GG	GG	GG	GG	AA	AA	AA	GG	AA	AA	GG	AA	GG	GG	AA	AA	GG	AA	AA	GG	AA	AA	AA	GG	GG	AA
JHI-Hv50k-2016-90430	A/C	2	185336025	NA	NA	NA	NA	NA	NA	NA	AA	AA	AA	AA	AA	CC	AA	AA	CC	AA	AA	AA	CC	AA	AA	AA	AA	AA	CC	CC	AA	CC	AA	CC	AA	CC	AA	AA	CC	AA	AA	CC	CC	AA	AA	AA	CC	AA	AA
JHI-Hv50k-2016-90803	G/C	2	196891149	NA	NA	NA	NA	NA	NA	NA	GG	CC	GG	GG	GG	GG	GG	GG	GG	GG	GG	GG	GG	GG	GG	GG	GG	GG	GG	GG	GG	GG	GG	GG	GG	GG	GG	GG	GG	GG	GG	GG	GG	GG	GG	GG	GG	GG	GG
JHI-Hv50k-2016-93122	C/T	2	432380334	NA	NA	NA	NA	NA	NA	NA	CC	CC	CC	TT	CC	TT	CC	CC	TT	CC	CC	CC	TT	TT	TT	TT	TT	CC	TT	TT	TT	TT	CC	TT	CC	TT	CC	CC	TT	TT	CC	TT	TT	CC	CC	CC	TT	CC	CC
JHI-Hv50k-2016-95073	T/C	2	515576575	NA	NA	NA	NA	NA	NA	NA	TT	TT	TT	TT	TT	TT	TT	TT	TT	TT	TT	TT	TT	TT	TT	TT	TT	TT	TT	TT	TT	CC	TT	TT	TT	TC	TT	TT	TT	TT	TT	TT	TT	TT	TT	TT	TT	TT	TT
JHI-Hv50k-2016-99440	A/G	2	582800216	NA	NA	NA	NA	NA	NA	NA	GG	GG	AA	AA	AA	AA	AA	AA	AA	AA	AA	AA	AA	GG	GG	AA	AA	AA	AA	AA	AA	AA	GG	AA	GG	GG	AA	GG	AA	AA	AA	AA	AA	GG	GG	AA	AA	AA	GG
SCRI_RS_129177	T/C	2	713107086	NA	NA	NA	NA	NA	NA	NA	CC	TT	TT	CC	TT	CC	TT	TT	CC	CC	CC	TT	TT	TT	TT	TT	TT	TT	TT	TT	TT	CC	TT	CC	TT	TC	TT	TT	TT	TT	TT	TT	CC	CC	TT	TT	TT	TT	CC
SCRI_RS_130264	A/G	2	306740140	NA	NA	NA	NA	NA	NA	NA	GG	AA	GG	GG	GG	GG	GG	GG	GG	GG	GG	GG	GG	GG	GG	AA	AA	GG	GG	GG	GG	AA	AA	GG	GG	GG	GG	GG	GG	AA	GG	GG	GG	AA	AA	GG	GG	GG	AA
SCRI_RS_131936	A/G	2	667838437	NA	NA	NA	NA	NA	NA	NA	AA	AA	AA	GG	AA	GG	AA	AA	GG	AA	AA	AA	AA	AA	AA	AA	AA	AA	AA	GG	AA	GG	AA	GG	AA	GG	AA	AA	AA	GG	AA	AA	AA	AA	AA	AA	GG	AA	AA
SCRI_RS_134823	T/C	2	45695744	NA	NA	NA	NA	NA	NA	NA	TT	TT	TT	TT	TT	TT	TT	TT	TT	TT	TT	TT	TT	CC	CC	TT	TT	TT	TT	TT	TT	TT	TT	TT	TT	TT	TT	TT	TT	CC	TT	TT	TT	CC	CC	CC	CC	TT	CC
SCRI_RS_147985	C/G	2	684034429	NA	NA	NA	NA	NA	NA	NA	CC	CC	CC	CC	CC	CC	CC	CC	CC	CC	CC	CC	CC	CC	CC	CC	CC	CC	CC	CC	CC	GG	CC	CC	CC	CC	CC	CC	CC	CC	CC	CC	CC	GG	GG	CC	GG	CC	GG
SCRI_RS_153226	A/T	2	21536161	NA	NA	NA	NA	NA	NA	NA	AA	AA	AA	AA	AA	AA	AA	TT	AA	AA	AA	TT	TT	AA	AA	AA	AA	AA	AA	AA	AA	AA	AA	AA	AA	TT	TT	AA	AA	AA	AA	AA	TT	AA	AA	AA	AA	TT	TT
SCRI_RS_162690	T/C	2	120125695	NA	NA	NA	NA	NA	NA	NA	TT	TT	TT	TT	TT	TT	TT	TT	CC	TT	TT	TT	TT	CC	CC	TT	TT	TT	TT	TT	TT	TT	TT	TT	TT	TT	TT	TT	CC	CC	TT	CC	TT	TT	TT	CC	TT	TT	TT
SCRI_RS_172667	G/A	2	637003220	NA	NA	NA	NA	NA	NA	NA	GG	AA	GG	GG	GG	GG	GG	GG	GG	GG	GG	GG	GG	GG	GG	GG	GG	GG	GG	GG	GG	GG	GG	GG	GG	GG	GG	AA	GG	GG	GG	GG	GG	GG	GG	GG	GG	GG	GG
SCRI_RS_173757	A/G	2	611976277	NA	NA	NA	NA	NA	NA	NA	GG	AA	AA	GG	GG	AA	AA	AA	GG	AA	AA	AA	GG	GG	GG	AA	AA	AA	AA	GG	GG	AA	AA	GG	AA	AG	AA	GG	AA	AA	AA	AA	AA	AA	AA	AA	AA	GG	AA
SCRI_RS_176159	A/G	2	48450222	NA	NA	NA	NA	NA	NA	NA	AA	AA	AA	AA	AA	AA	AA	AA	AA	AA	AA	AA	AA	GG	GG	GG	GG	AA	AA	AA	AA	AA	AA	AA	AA	AA	AA	AA	AA	AA	AA	AA	AA	AA	AA	AA	AA	AA	AA
SCRI_RS_182050	A/C	2	94197823	NA	NA	NA	NA	NA	NA	NA	AA	CC	AA	AA	CC	AA	AA	AA	AA	AA	AA	AA	AA	AA	AA	AA	AA	AA	AA	AA	AA	AA	CC	AA	CC	AC	AA	AA	AA	AA	AA	AA	AA	AA	AA	AA	AA	AA	AA
SCRI_RS_182408	G/A	2	47774899	NA	NA	NA	NA	NA	NA	NA	GG	GG	GG	GG	GG	GG	GG	GG	GG	GG	GG	GG	GG	GG	GG	GG	GG	GG	GG	GG	GG	GG	GG	GG	GG	GG	GG	GG	GG	GG	GG	GG	GG	GG	AA	GG	GG	AA	GG
SCRI_RS_198148	C/T	2	80405046	NA	NA	NA	NA	NA	NA	NA	CC	CC	CC	CC	CC	CC	CC	CC	CC	CC	CC	CC	CC	CC	CC	CC	CC	CC	CC	CC	CC	CC	CC	CC	CC	CC	CC	CC	CC	CC	CC	CC	CC	CC	CC	CC	CC	CC	CC
SCRI_RS_201191	T/G	2	732613576	NA	NA	NA	NA	NA	NA	NA	TT	TT	TT	TT	TT	TT	TT	TT	TT	TT	TT	TT	TT	GG	GG	TT	TT	TT	TT	TT	GG	GG	TT	TT	TT	TG	GG	GG	TT	GG	TT	TT	TT	GG	GG	TT	TT	GG	GG
SCRI_RS_202786	C/A	2	590804054	NA	NA	NA	NA	NA	NA	NA	CC	AA	CC	CC	AA	CC	CC	CC	CC	CC	CC	CC	CC	AA	AA	CC	CC	AA	CC	CC	CC	CC	AA	CC	AA	CC	AA	CC	CC	CC	CC	CC	CC	CC	AA	AA	CC	AA	CC
SCRI_RS_205712	T/C	2	25840550	NA	NA	NA	NA	NA	NA	NA	TT	TT	TT	TT	TT	TT	TT	TT	TT	TT	TT	TT	TT	TT	TT	TT	TT	TT	TT	TT	TT	TT	TT	TT	TT	TC	TT	TT	TT	TT	TT	TT	TT	TT	TT	TT	TT	TT	TT
SCRI_RS_223905	T/C	2	706350180	NA	NA	NA	NA	NA	NA	NA	TT	TT	TT	TT	TT	TT	TT	TT	TT	TT	TT	TT	TT	TT	TT	TT	TT	TT	TT	TT	TT	TT	TT	TT	TT	TT	TT	TT	TT	TT	TT	TT	TT	CC	TT	TT	TT	TT	TT
SCRI_RS_226193	T/C	2	740677306	NA	NA	NA	NA	NA	NA	NA	TT	TT	TT	TT	TT	CC	TT	TT	TT	TT	TT	TT	TT	TT	TT	TT	TT	TT	TT	TT	TT	TT	TT	TT	TT	TT	CC	TT	TT	TT	TT	TT	TT	TT	TT	TT	TT	TT	TT
SCRI_RS_228319	T/C	2	758777437	NA	NA	NA	NA	NA	NA	NA	TT	CC	TT	TT	TT	TT	CC	CC	TT	CC	CC	CC	CC	TT	TT	TT	TT	TT	TT	TT	TT	CC	CC	CC	CC	TT	TT	TT	CC	TT	TT	CC	TT	TT	TT	TT	CC	TT	TT
SCRI_RS_235261	T/C	2	711439540	NA	NA	NA	NA	NA	NA	NA	TT	TT	CC	CC	TT	TT	TT	TT	CC	CC	CC	TT	TT	CC	CC	CC	CC	CC	TT	TT	CC	CC	CC	TT	TT	TT	TT	TT	TT	TT	CC	TT	TT	TT	TT	TT	TT	TT	CC
SCRI_RS_237094	T/G	2	74526181	NA	NA	NA	NA	NA	NA	NA	TT	TT	TT	TT	TT	TT	TT	GG	TT	TT	TT	GG	TT	TT	TT	TT	TT	TT	GG	TT	TT	TT	TT	TT	TT	TT	TT	TT	TT	TT	TT	TT	TT	GG	GG	TT	TT	TT	TT
SCRI_RS_238263	T/C	2	9041828	NA	NA	NA	NA	NA	NA	NA	TT	TT	TT	TT	TT	TT	TT	TT	TT	TT	TT	TT	TT	TT	TT	TT	TT	TT	TT	TT	TT	TT	TT	TT	TT	TT	TT	CC	TT	TT	TT	TT	TT	TT	TT	TT	TT	TT	TT
SCRI_RS_7392	T/C	2	713895540	NA	NA	NA	NA	NA	NA	NA	TT	TT	TT	TT	TT	TT	TT	TT	TT	TT	TT	TT	TT	TT	TT	TT	TT	TT	TT	TT	TT	TT	TT	TT	TT	TT	TT	TT	TT	TT	TT	TT	TT	CC	TT	CC	TT	TT	TT
BOPA1_13924-403	C/A	3	3981172	NA	NA	NA	NA	NA	NA	NA	CC	AA	CC	CC	AA	CC	CC	CC	CC	AA	AA	CC	CC	AA	AA	AA	AA	CC	CC	AA	CC	CC	CC	AA	CC	CC	AA	CC	CC	CC	CC	CC	CC	CC	CC	CC	CC	CC	CC
BOPA1_861-268	G/A	3	582486775	NA	NA	NA	NA	NA	NA	NA	GG	GG	GG	GG	GG	GG	GG	GG	GG	AA	AA	GG	AA	GG	GG	AA	AA	GG	GG	GG	AA	GG	GG	GG	GG	GG	AA	GG	AA	GG	GG	AA	GG	AA	AA	GG	GG	GG	AA
BOPA1_ConsensusGBS0271-2	G/A	3	681287031	NA	NA	NA	NA	NA	NA	NA	GG	AA	GG	GG	GG	AA	GG	GG	GG	GG	GG	GG	GG	AA	AA	GG	GG	AA	GG	GG	GG	GG	GA	GG	GA	GG	GG	GG	GG	GG	GG	GG	GG	GG	GG	GG	GG	GG	AA
BOPA2_12_10981	A/C	3	696452271	NA	NA	NA	NA	NA	NA	NA	CC	AA	CC	CC	CC	CC	CC	CC	CC	CC	CC	CC	CC	AA	AA	CC	CC	AA	CC	AA	CC	CC	CC	CC	CC	AA	CC	CC	CC	AA	CC	AA	CC	AA	AA	AA	AA	CC	CC
BOPA2_12_21376	C/A	3	670203243	NA	NA	NA	NA	NA	NA	NA	CC	CC	CC	AA	AA	CC	CC	AA	AA	AA	AA	CC	CC	CC	CC	CC	CC	CC	AA	CC	CC	CC	CC	CC	CC	AA	CC	CC	AA	AA	CC	CC	CC	CC	CC	CC	CC	CC	CC
BOPA2_12_30137	A/C	3	658331067	NA	NA	NA	NA	NA	NA	NA	CC	AA	AA	CC	CC	AA	CC	CC	CC	CC	CC	CC	CC	AA	AA	CC	CC	AA	CC	CC	AA	CC	AA	AA	AC	CC	AA	AA	AA	AA	AA	CC	AA	AA	AA	CC	CC	AA	AA
BOPA2_12_31262	C/G	3	567974349	NA	NA	NA	NA	NA	NA	NA	GG	GG	CC	CC	GG	GG	GG	GG	GG	CC	CC	CC	GG	GG	GG	GG	GG	GG	GG	GG	CC	CC	GG	GG	GG	CC	CC	GG	GG	GG	CC	CC	GG	GG	CC	CC	CC	CC	GG
JHI-Hv50k-2016-148359	G/T	3	66845	NA	NA	NA	NA	NA	NA	NA	TT	TT	GG	TT	TT	GG	GG	GG	GG	GG	GG	GG	GG	GG	GG	GG	GG	GG	GG	GG	TT	TT	TT	GG	TT	TT	GG	TT	GG	TT	GG	GG	TT	GG	GG	GG	GG	GG	GG
JHI-Hv50k-2016-148635	C/G	3	575645	NA	NA	NA	NA	NA	NA	NA	CC	CC	CC	CC	CC	GG	CC	CC	CC	GG	GG	CC	CC	GG	GG	GG	GG	GG	CC	CC	CC	CC	CC	GG	CC	CC	CC	CC	CC	CC	CC	CC	CC	CC	CC	CC	GG	CC	CC
JHI-Hv50k-2016-149067	T/C	3	1141091	NA	NA	NA	NA	NA	NA	NA	TT	CC	CC	TT	CC	CC	CC	CC	CC	TT	TT	CC	CC	TT	TT	CC	CC	CC	CC	CC	TT	CC	TT	TT	TT	CC	CC	CC	TT	CC	CC	CC	TT	CC	TT	TT	TT	CC	TT
JHI-Hv50k-2016-149285	C/T	3	1513334	NA	NA	NA	NA	NA	NA	NA	CC	CC	TT	CC	CC	CC	TT	TT	TT	TT	TT	TT	TT	TT	TT	TT	TT	TT	TT	TT	CC	CC	TT	TT	TT	CC	CC	CC	TT	CC	TT	TT	CC	TT	CC	TT	TT	TT	TT
JHI-Hv50k-2016-149689	T/C	3	1926655	NA	NA	NA	NA	NA	NA	NA	TT	TT	CC	TT	TT	CC	TT	TT	TT	CC	CC	TT	TT	CC	CC	CC	CC	CC	TT	TT	TT	CC	CC	CC	CC	TC	TT	TT	TT	TT	CC	TT	TT	TT	TT	TT	CC	TT	TT
JHI-Hv50k-2016-150703	G/C	3	3246296	NA	NA	NA	NA	NA	NA	NA	GG	GG	GG	CC	GG	GG	GG	GG	CC	GG	GG	GG	CC	GG	GG	GG	GG	CC	GG	GG	GG	GG	GG	GG	GG	CC	CC	GG	GG	GG	GG	GG	GG	GG	GG	CC	GG	GG	GG
JHI-Hv50k-2016-151790	A/G	3	4200949	NA	NA	NA	NA	NA	NA	NA	AA	AA	AA	AA	AA	GG	GG	GG	AA	AA	AA	GG	AA	AA	AA	AA	AA	AA	GG	AA	AA	AA	GG	AA	GG	AA	AA	AA	GG	AA	AA	GG	AA	AA	AA	AA	AA	AA	AA
JHI-Hv50k-2016-152194	A/G	3	6812369	NA	NA	NA	NA	NA	NA	NA	GG	GG	GG	AA	GG	AA	AA	AA	AA	AA	AA	AA	AA	AA	AA	GG	GG	AA	AA	AA	GG	AA	AA	AA	AA	GG	AA	GG	AA	GG	GG	AA	GG	GG	GG	AA	AA	GG	GG
JHI-Hv50k-2016-152794	C/T	3	7688732	NA	NA	NA	NA	NA	NA	NA	CC	CC	CC	CC	CC	TT	CC	CC	CC	CC	CC	CC	CC	CC	CC	TT	TT	TT	CC	CC	TT	TT	TT	CC	TT	CC	CC	CC	CC	TT	CC	CC	CC	CC	TT	CC	TT	TT	CC
JHI-Hv50k-2016-153085	T/G	3	8085099	NA	NA	NA	NA	NA	NA	NA	GG	GG	TT	TT	GG	TT	TT	TT	TT	TT	TT	TT	TT	GG	GG	TT	TT	TT	TT	TT	TT	GG	TT	GG	TT	GG	TT	GG	TT	TT	TT	TT	TT	GG	TT	TT	GG	TT	GG
JHI-Hv50k-2016-153966	G/A	3	11269721	NA	NA	NA	NA	NA	NA	NA	AA	GG	AA	AA	AA	AA	AA	AA	AA	AA	AA	AA	AA	AA	AA	GG	GG	AA	AA	AA	AA	GG	GG	AA	AA	AA	AA	AA	AA	GG	AA	AA	AA	GG	GG	AA	AA	AA	GG
JHI-Hv50k-2016-154009	C/G	3	11307142	NA	NA	NA	NA	NA	NA	NA	CC	CC	CC	CC	CC	CC	CC	CC	CC	CC	CC	CC	CC	CC	CC	CC	CC	CC	CC	CC	CC	CC	GG	CC	CC	CC	CC	CC	CC	CC	CC	CC	CC	CC	CC	CC	CC	CC	CC
JHI-Hv50k-2016-154553	G/A	3	13053070	NA	NA	NA	NA	NA	NA	NA	GG	GG	GG	AA	AA	AA	AA	AA	AA	AA	AA	AA	AA	AA	AA	AA	AA	AA	AA	AA	AA	GG	GG	AA	GG	GG	GG	AA	AA	GG	GG	AA	GG	GG	AA	GG	AA	AA	AA
JHI-Hv50k-2016-156941	T/G	3	17672245	NA	NA	NA	NA	NA	NA	NA	TT	TT	GG	TT	TT	TT	TT	TT	TT	TT	TT	TT	TT	TT	TT	TT	TT	TT	TT	TT	TT	GG	GG	GG	TT	TT	TT	TT	TT	TT	GG	TT	TT	GG	GG	TT	GG	GG	TT
JHI-Hv50k-2016-158138	T/C	3	19023170	NA	NA	NA	NA	NA	NA	NA	TT	TT	TT	CC	TT	TT	CC	TT	TT	TT	TT	TT	TT	TT	TT	TT	TT	CC	TT	TT	TT	TT	CC	TT	TT	TT	TT	TT	TT	TT	TT	TT	TT	TT	TT	TT	TT	TT	TT
JHI-Hv50k-2016-158157	G/A	3	19068926	NA	NA	NA	NA	NA	NA	NA	AA	GG	GG	GG	AA	AA	GG	GG	GG	GG	GG	GG	GG	GG	GG	GG	GG	GG	GG	GG	GG	GG	AA	GG	AA	GG	AA	AA	GG	GG	GG	GG	GG	GG	AA	GG	AA	AA	GG
JHI-Hv50k-2016-158271	C/T	3	19496700	NA	NA	NA	NA	NA	NA	NA	CC	CC	CC	CC	CC	CC	CC	CC	CC	CC	CC	CC	CC	CC	CC	CC	CC	CC	CC	CC	CC	CC	CC	CC	CC	CC	CC	CC	CC	TT	CC	CC	TT	CC	CC	CC	CC	CC	CC
JHI-Hv50k-2016-158643	G/C	3	21841815	NA	NA	NA	NA	NA	NA	NA	GG	GG	GG	GG	CC	GG	GG	GG	GG	CC	CC	GG	GG	GG	GG	GG	GG	GG	GG	GG	GG	CC	GG	GG	GG	GG	GG	GG	GG	GG	GG	GG	GG	GG	GG	GG	GG	GG	GG
JHI-Hv50k-2016-159556	A/G	3	24223023	NA	NA	NA	NA	NA	NA	NA	AA	AA	AA	AA	AA	AA	AA	AA	AA	AA	AA	AA	AA	AA	AA	AA	AA	AA	AA	AA	AA	GG	AA	AA	AA	AA	AA	AA	AA	AA	AA	AA	AA	AA	AA	AA	AA	AA	AA
JHI-Hv50k-2016-161633	T/A	3	32637255	NA	NA	NA	NA	NA	NA	NA	AA	AA	TT	TT	TT	AA	AA	TT	TT	AA	AA	TT	TT	AA	AA	AA	AA	AA	TT	AA	AA	TT	AA	TT	AA	TT	TT	AA	TT	TT	TT	TT	AA	TT	TT	TT	TT	AA	AA
JHI-Hv50k-2016-162214	T/G	3	34232378	NA	NA	NA	NA	NA	NA	NA	TT	GG	TT	TT	GG	TT	TT	GG	GG	GG	GG	GG	GG	TT	TT	TT	TT	TT	TT	TT	TT	TT	TT	TT	TT	TT	TT	GG	TT	TT	TT	TT	TT	TT	TT	TT	TT	TT	TT
JHI-Hv50k-2016-163268	T/C	3	39285297	NA	NA	NA	NA	NA	NA	NA	TT	TT	TT	TT	TT	TT	TT	TT	TT	TT	TT	TT	TT	TT	TT	TT	TT	TT	CC	TT	TT	TT	TT	TT	TT	TT	TT	TT	TT	TT	TT	CC	TT	TT	TT	TT	TT	TT	TT
JHI-Hv50k-2016-164834	C/A	3	67272598	NA	NA	NA	NA	NA	NA	NA	CC	CC	CC	CC	CC	CC	AA	CC	CC	CC	CC	CC	CC	CC	CC	CC	CC	CC	CC	CC	CC	CC	CA	AA	CC	CC	CC	CC	CC	AA	CC	CC	AA	CC	CC	CC	AA	CC	CC
JHI-Hv50k-2016-166004	G/A	3	102068365	NA	NA	NA	NA	NA	NA	NA	GG	GG	GG	AA	GG	AA	GG	GG	AA	GG	GG	GG	AA	AA	AA	AA	AA	GG	AA	AA	AA	AA	GG	AA	GG	AA	GG	GG	AA	AA	GG	AA	AA	GG	GG	GG	AA	GG	GG
JHI-Hv50k-2016-166368	T/G	3	122467409	NA	NA	NA	NA	NA	NA	NA	TT	TT	TT	TT	GG	TT	TT	TT	TT	TT	TT	TT	TT	TT	TT	TT	TT	GG	TT	TT	TT	TT	TT	GG	GG	TT	TT	TT	TT	TT	TT	TT	GG	TT	TT	TT	TG	TT	TT
JHI-Hv50k-2016-166710	G/C	3	140899565	NA	NA	NA	NA	NA	NA	NA	GG	GG	GG	GG	GG	CC	GG	GG	GG	GG	GG	GG	GG	GG	GG	GG	GG	GG	CC	GG	GG	GG	GG	GG	GG	GG	GG	GG	GG	GG	GG	CC	GG	GG	GG	GG	GG	GG	GG
JHI-Hv50k-2016-167149	G/A	3	163428827	NA	NA	NA	NA	NA	NA	NA	GG	GG	AA	GG	GG	AA	GG	GG	GG	GG	GG	GG	GG	GG	GG	GG	GG	GG	AA	GG	GG	GG	GA	GG	GG	GG	AA	GG	GG	GG	AA	AA	GG	GG	GG	GG	GG	GG	GG
JHI-Hv50k-2016-167517	C/T	3	171783379	NA	NA	NA	NA	NA	NA	NA	TT	CC	CC	CC	TT	CC	CC	CC	CC	CC	CC	CC	CC	CC	CC	CC	CC	TT	CC	CC	CC	CC	TT	CC	TT	CC	CC	TT	CC	CC	CC	TT	CC	CC	CC	CC	CC	CC	CC
JHI-Hv50k-2016-167732	G/A	3	174828888	NA	NA	NA	NA	NA	NA	NA	GG	AA	GG	GG	GG	GG	AA	AA	GG	GG	GG	AA	GG	GG	GG	AA	AA	GG	AA	GG	AA	GG	GG	AA	GG	AA	AA	GG	AA	AA	GG	GG	AA	AA	AA	AA	AA	AA	AA
JHI-Hv50k-2016-169612	C/T	3	218870534	NA	NA	NA	NA	NA	NA	NA	CC	CC	CC	TT	CC	TT	TT	TT	TT	CC	CC	TT	CC	TT	TT	CC	CC	TT	CC	CC	TT	CC	CT	CC	TT	CC	TT	CC	CC	CC	CC	CC	CC	TT	CC	TT	CC	TT	TT
JHI-Hv50k-2016-179730	A/C	3	429452987	NA	NA	NA	NA	NA	NA	NA	AA	AA	AA	AA	AA	CC	AA	AA	AA	AA	AA	AA	AA	AA	AA	AA	AA	AA	AA	AA	AA	AA	AC	AA	AA	AC	CC	AA	AA	AA	AA	CC	AA	AA	AA	AA	AA	AA	AA
JHI-Hv50k-2016-182773	A/G	3	482724785	NA	NA	NA	NA	NA	NA	NA	GG	AA	GG	AA	GG	AA	GG	GG	GG	AA	AA	GG	AA	AA	AA	AA	AA	GG	GG	AA	AA	AA	AA	GG	AA	GG	AA	GG	AA	GG	GG	GG	GG	AA	AA	AA	GG	AA	AA
JHI-Hv50k-2016-183071	A/G	3	489114915	NA	NA	NA	NA	NA	NA	NA	AA	GG	GG	AA	AA	AA	AA	GG	GG	AA	AA	GG	AA	AA	AA	GG	GG	GG	AA	AA	AA	AA	AA	GG	AA	AA	GG	AA	AA	GG	GG	AA	GG	AA	GG	GG	GG	GG	AA
JHI-Hv50k-2016-183100	C/T	3	489665420	NA	NA	NA	NA	NA	NA	NA	CC	CC	CC	CC	CC	CC	CC	CC	TT	CC	CC	CC	CC	CC	CC	CC	CC	TT	CC	CC	CC	CC	CC	TT	CC	CC	CC	CC	CC	CC	CC	CC	TT	CC	CC	CC	CC	CC	CC
JHI-Hv50k-2016-183134	T/G	3	489990141	NA	NA	NA	NA	NA	NA	NA	GG	TT	TT	GG	GG	TT	GG	GG	TT	GG	GG	GG	GG	TT	TT	TT	TT	TT	TT	GG	GG	TT	GG	TT	GG	TT	GG	GG	GG	TT	TT	TT	TT	TT	TT	GG	GG	TT	TT
JHI-Hv50k-2016-184069	A/G	3	497564144	NA	NA	NA	NA	NA	NA	NA	GG	AA	AA	GG	GG	AA	AA	AA	GG	AA	AA	AA	AA	GG	GG	AA	AA	GG	AA	AA	AA	GG	GG	AA	GG	AA	AA	GG	AA	AA	AA	AA	AA	AA	GG	AA	AA	AA	AA
JHI-Hv50k-2016-184507	T/C	3	498960148	NA	NA	NA	NA	NA	NA	NA	CC	CC	CC	CC	TT	CC	CC	CC	TT	CC	CC	CC	CC	TT	TT	CC	CC	TT	CC	CC	CC	CC	TT	CC	TT	CC	TT	CC	CC	TT	CC	CC	CC	CC	TT	TT	CC	TT	CC
JHI-Hv50k-2016-184628	T/C	3	499676097	NA	NA	NA	NA	NA	NA	NA	TT	TT	TT	CC	TT	TT	TT	TT	TT	TT	TT	TT	TT	TT	TT	TT	TT	TT	CC	TT	TT	TT	CC	TT	CC	TT	TT	TT	TT	TT	TT	TT	TT	TT	TT	TT	TT	TT	TT
JHI-Hv50k-2016-185241	A/G	3	506941673	NA	NA	NA	NA	NA	NA	NA	AA	GG	AA	AA	AA	AA	AA	AA	AA	AA	AA	AA	AA	AA	AA	GG	GG	AA	AA	AA	GG	AA	GG	AA	GG	AA	AA	AA	AA	AA	AA	AA	AA	AA	AA	AA	AA	AA	AA
JHI-Hv50k-2016-186397	G/C	3	516634958	NA	NA	NA	NA	NA	NA	NA	GG	GG	GG	GG	GG	GG	GG	GG	GG	GG	GG	GG	GG	GG	GG	GG	GG	GG	GG	GG	GG	GG	CC	GG	CC	GG	GG	GG	GG	GG	GG	GG	GG	GG	GG	GG	CC	GG	GG
JHI-Hv50k-2016-186447	G/C	3	517335886	NA	NA	NA	NA	NA	NA	NA	GG	GG	GG	CC	CC	GG	GG	CC	CC	GG	GG	CC	GG	GG	GG	GG	GG	GG	CC	GG	CC	GG	GG	GG	GG	GC	CC	GG	GG	GG	GG	GG	GG	CC	GG	CC	CC	CC	GG
JHI-Hv50k-2016-186754	G/A	3	521101778	NA	NA	NA	NA	NA	NA	NA	GG	GG	GG	GG	AA	GG	GG	AA	AA	GG	GG	AA	GG	GG	GG	GG	GG	GG	GG	GG	AA	GG	AA	GG	AA	GG	GG	GG	GG	GG	GG	GG	GG	GG	GG	AA	GG	GG	GG
JHI-Hv50k-2016-190829	G/T	3	552639299	NA	NA	NA	NA	NA	NA	NA	GG	GG	TT	GG	TT	TT	GG	GG	GG	TT	TT	TT	GG	GG	GG	GG	GG	GG	GG	GG	TT	TT	GG	TT	GG	TT	GG	GG	GG	GG	TT	TT	GG	GG	TT	TT	GG	GG	GG
JHI-Hv50k-2016-191742	G/A	3	557078876	NA	NA	NA	NA	NA	NA	NA	GG	AA	GG	GG	GG	GG	GG	AA	GG	GG	GG	GG	GG	AA	AA	AA	AA	GG	GG	GG	GG	GG	AA	AA	AA	GG	AA	GG	GG	GG	GG	GG	GG	GG	GG	GG	GG	AA	GG
JHI-Hv50k-2016-192027	C/T	3	558529470	NA	NA	NA	NA	NA	NA	NA	CC	CC	CC	CC	CC	CC	CC	CC	CC	CC	CC	CC	CC	CC	CC	CC	CC	CC	CC	CC	CC	CC	TT	CC	TT	CC	CC	CC	CC	CC	CC	CC	CC	CC	CC	CC	CC	CC	CC
JHI-Hv50k-2016-192082	T/C	3	558789682	NA	NA	NA	NA	NA	NA	NA	TT	TT	CC	TT	TT	TT	TT	TT	TT	TT	TT	TT	TT	TT	TT	TT	TT	TT	TT	TT	CC	CC	CC	TT	CC	TT	TT	TT	TT	TT	CC	CC	TT	TT	CC	TT	TT	TT	TT
JHI-Hv50k-2016-192782	T/C	3	564870844	NA	NA	NA	NA	NA	NA	NA	TT	TT	CC	TT	TT	TT	TT	TT	TT	TT	TT	TT	TT	CC	CC	CC	CC	CC	TT	TT	CC	TT	TT	TT	TT	TC	TT	TT	TT	CC	CC	TT	TT	TT	CC	TT	CC	CC	TT
JHI-Hv50k-2016-194448	A/G	3	571555784	NA	NA	NA	NA	NA	NA	NA	AA	AA	AA	AA	AA	AA	AA	AA	AA	AA	AA	GG	GG	AA	AA	AA	AA	AA	AA	AA	AA	AA	AA	AA	AA	AA	GG	AA	GG	AA	AA	AA	AA	AA	AA	AA	GG	GG	AA
JHI-Hv50k-2016-194660	T/C	3	571946201	NA	NA	NA	NA	NA	NA	NA	TT	TT	TT	TT	CC	TT	CC	TT	TT	TT	TT	TT	TT	TT	TT	TT	TT	TT	TT	TT	TT	TT	CC	TT	CC	TT	TT	TT	TT	TT	TT	TT	TT	TT	TT	TT	TT	TT	TT
JHI-Hv50k-2016-194934	C/T	3	579244420	NA	NA	NA	NA	NA	NA	NA	TT	TT	CC	TT	TT	TT	TT	TT	TT	TT	TT	TT	CC	CC	CC	CC	CC	CC	TT	TT	CC	CC	TT	TT	TT	CT	CC	TT	CC	CC	CC	CC	TT	CC	CC	TT	TT	CC	CC
JHI-Hv50k-2016-195050	T/C	3	581516771	NA	NA	NA	NA	NA	NA	NA	TT	TT	TT	TT	TT	TT	TT	TT	TT	TT	TT	TT	TT	TT	TT	CC	CC	TT	TT	TT	CC	TT	TT	TT	TT	TT	TT	TT	CC	CC	TT	CC	TT	CC	CC	CC	TT	TT	CC
JHI-Hv50k-2016-196918	G/C	3	590153279	NA	NA	NA	NA	NA	NA	NA	GG	GG	GG	GG	GG	GG	GG	GG	GG	GG	GG	GG	GG	GG	GG	GG	GG	GG	GG	GG	GG	GG	GG	GG	GG	GG	GG	GG	GG	GG	GG	GG	GG	GG	GG	GG	GG	GG	GG
JHI-Hv50k-2016-197342	A/G	3	593275528	NA	NA	NA	NA	NA	NA	NA	GG	GG	AA	AA	AA	AA	GG	AA	AA	AA	AA	AA	GG	AA	AA	GG	GG	GG	AA	AA	GG	GG	AA	AA	AA	GG	AA	GG	GG	AA	AA	AA	GG	AA	AA	AA	GG	AA	AA
JHI-Hv50k-2016-197624	C/T	3	594831671	NA	NA	NA	NA	NA	NA	NA	CC	CC	CC	CC	CC	CC	CC	CC	CC	CC	CC	CC	CC	CC	CC	CC	CC	CC	CC	CC	CC	CC	CC	CC	CC	CC	TT	CC	CC	CC	CC	CC	CC	TT	TT	CC	CC	CC	CC
JHI-Hv50k-2016-197724	A/T	3	595054022	NA	NA	NA	NA	NA	NA	NA	AA	TT	TT	TT	TT	TT	AA	TT	TT	TT	TT	TT	AA	AA	AA	TT	TT	TT	AA	TT	TT	TT	TT	AA	TT	TT	AA	AA	AA	TT	TT	AA	AA	AA	AA	TT	TT	TT	TT
JHI-Hv50k-2016-198088	A/T	3	596537336	NA	NA	NA	NA	NA	NA	NA	AA	TT	AA	AA	AA	AA	AA	AA	AA	AA	AA	AA	AA	AA	AA	AA	AA	AA	AA	AA	AA	AA	TT	TT	TT	AA	AA	AA	AA	AA	AA	AA	AA	AA	AA	AA	AA	AA	AA
JHI-Hv50k-2016-198134	C/A	3	596965329	NA	NA	NA	NA	NA	NA	NA	CC	CC	CC	CC	CC	AA	AA	CC	CC	CC	CC	CC	CC	CC	CC	CC	CC	CC	CC	CC	CC	CC	AA	CC	AA	AA	CC	CC	CC	AA	CC	CC	CC	CC	CC	AA	AA	AA	CC
JHI-Hv50k-2016-198483	T/C	3	598829958	NA	NA	NA	NA	NA	NA	NA	TT	TT	TT	TT	TT	TT	TT	TT	TT	TT	TT	TT	TT	TT	TT	TT	TT	TT	TT	TT	TT	TT	CC	TT	CC	TC	TT	TT	TT	TT	TT	TT	TT	TT	TT	TT	TT	TT	TT
JHI-Hv50k-2016-199471	G/A	3	604616734	NA	NA	NA	NA	NA	NA	NA	GG	GG	GG	AA	AA	AA	AA	AA	AA	GG	GG	AA	GG	GG	GG	GG	GG	GG	AA	GG	AA	AA	AA	AA	AA	GG	GG	AA	AA	AA	GG	AA	AA	AA	GG	GG	AA	AA	GG
JHI-Hv50k-2016-200048	C/G	3	607381687	NA	NA	NA	NA	NA	NA	NA	CC	CC	CC	CC	CC	CC	CC	CC	CC	CC	CC	CC	CC	CC	CC	CC	CC	CC	CC	CC	CC	CC	GG	CC	GG	CC	CC	CC	CC	CC	CC	CC	CC	CC	CC	CC	GG	CC	CC
JHI-Hv50k-2016-201084	A/G	3	614161341	NA	NA	NA	NA	NA	NA	NA	AA	GG	AA	AA	AA	AA	AA	GG	AA	AA	AA	AA	GG	AA	AA	GG	GG	AA	GG	GG	AA	AA	GG	AA	GG	AA	GG	AA	GG	AA	AA	GG	AA	AA	AA	AA	AA	AA	GG
JHI-Hv50k-2016-201287	G/A	3	614794116	NA	NA	NA	NA	NA	NA	NA	GG	GG	GG	GG	AA	GG	GG	AA	GG	GG	GG	GG	AA	GG	GG	GG	GG	GG	AA	AA	GG	AA	GG	GG	GG	GG	AA	GG	AA	GG	GG	AA	GG	GG	GG	AA	GG	AA	GG
JHI-Hv50k-2016-203532	A/C	3	625238656	NA	NA	NA	NA	NA	NA	NA	AA	AA	AA	AA	AA	AA	AA	AA	AA	AA	AA	AA	AA	AA	AA	AA	AA	AA	AA	AA	AA	AA	CC	AA	CC	AA	AA	AA	AA	AA	AA	AA	AA	AA	AA	AA	AA	AA	AA
JHI-Hv50k-2016-203872	A/G	3	626496184	NA	NA	NA	NA	NA	NA	NA	AA	AA	AA	AA	AA	AA	AA	GG	AA	GG	GG	GG	GG	AA	AA	AA	AA	AA	AA	GG	AA	AA	GG	GG	GG	AA	AA	AA	AA	AA	AA	AA	AA	AA	AA	AA	AA	AA	AA
JHI-Hv50k-2016-204521	C/T	3	630297640	NA	NA	NA	NA	NA	NA	NA	CC	CC	CC	TT	CC	CC	CC	CC	TT	CC	CC	CC	CC	CC	CC	TT	TT	CC	TT	TT	CC	CC	TT	CC	TT	CC	CC	CC	TT	CC	CC	TT	CC	CC	TT	CC	CC	CC	CC
JHI-Hv50k-2016-204917	T/C	3	631826807	NA	NA	NA	NA	NA	NA	NA	TT	TT	TT	TT	TT	TT	TT	TT	TT	TT	TT	TT	TT	TT	TT	TT	TT	TT	TT	TT	TT	TT	CC	TT	CC	TT	TT	TT	TT	TT	TT	TT	TT	CC	TT	TT	TT	TT	TT
JHI-Hv50k-2016-204988	T/C	3	632251488	NA	NA	NA	NA	NA	NA	NA	TT	TT	CC	CC	TT	TT	TT	CC	CC	CC	CC	CC	TT	TT	TT	TT	TT	TT	TT	TT	TT	TT	CC	TT	CC	CC	TT	TT	CC	CC	CC	CC	TT	TT	CC	CC	TT	TT	TT
JHI-Hv50k-2016-205154	C/G	3	633069492	NA	NA	NA	NA	NA	NA	NA	CC	CC	CC	CC	CC	CC	CC	CC	CC	GG	GG	CC	CC	CC	CC	CC	CC	CC	CC	CC	CC	CC	GG	CC	GG	CC	CC	CC	CC	GG	CC	CC	CC	CC	GG	CC	GG	CC	CC
JHI-Hv50k-2016-205404	C/T	3	634199845	NA	NA	NA	NA	NA	NA	NA	CC	CC	CC	CC	CC	CC	CC	CC	CC	CC	CC	CC	CC	CC	CC	TT	TT	CC	CC	CC	CC	CC	TT	CC	TT	CC	TT	CC	CC	CC	CC	CC	CC	CC	CC	CC	CC	TT	TT
JHI-Hv50k-2016-205694	A/G	3	635114418	NA	NA	NA	NA	NA	NA	NA	AA	AA	AA	AA	AA	AA	AA	AA	AA	AA	AA	AA	AA	AA	AA	GG	GG	AA	AA	AA	AA	AA	AA	AA	AA	AG	GG	AA	AA	AA	AA	AA	AA	AA	AA	AA	AA	GG	AA
JHI-Hv50k-2016-205772	T/C	3	637659177	NA	NA	NA	NA	NA	NA	NA	CC	CC	CC	CC	TT	TT	TT	TT	CC	TT	TT	TT	TT	TT	TT	TT	TT	TT	TT	TT	CC	TT	TT	TT	TT	TT	CC	TT	CC	TT	CC	TT	TT	CC	TT	TT	TT	CC	CC
JHI-Hv50k-2016-206002	A/C	3	638067169	NA	NA	NA	NA	NA	NA	NA	AA	AA	AA	AA	CC	CC	CC	CC	AA	CC	CC	CC	CC	AA	AA	AA	AA	CC	CC	AA	AA	CC	CC	CC	CC	CC	AA	AA	AA	CC	AA	CC	AA	AA	AA	CC	AA	AA	AA
JHI-Hv50k-2016-206489	A/G	3	640183216	NA	NA	NA	NA	NA	NA	NA	AA	AA	AA	GG	AA	AA	AA	AA	GG	GG	GG	AA	AA	AA	AA	AA	AA	AA	AA	AA	AA	AA	AA	AA	AA	GG	AA	AA	AA	AA	AA	GG	AA	AA	AA	GG	AA	AA	AA
JHI-Hv50k-2016-206581	T/A	3	640360738	NA	NA	NA	NA	NA	NA	NA	TT	TT	TT	TT	TT	TT	TT	TT	TT	TT	TT	TT	TT	TT	TT	TT	TT	TT	TT	AA	AA	TT	AA	TT	AA	TT	TT	TT	TT	TT	TT	TT	TT	TT	TT	TT	TT	TT	TT
JHI-Hv50k-2016-206599	G/C	3	641852316	NA	NA	NA	NA	NA	NA	NA	GG	GG	GG	GG	GG	GG	GG	GG	GG	GG	GG	GG	GG	GG	GG	GG	GG	GG	CC	GG	GG	GG	GG	GG	GG	GG	GG	GG	GG	GG	GG	GG	GG	GG	GG	GG	GG	GG	GG
JHI-Hv50k-2016-206918	C/T	3	643779500	NA	NA	NA	NA	NA	NA	NA	CC	CC	TT	TT	TT	TT	TT	TT	TT	CC	CC	TT	TT	CC	CC	CC	CC	CC	TT	TT	TT	TT	CC	TT	CC	CC	TT	CC	CC	CC	TT	TT	CC	TT	TT	TT	TT	TT	CC
JHI-Hv50k-2016-208039	T/C	3	649223499	NA	NA	NA	NA	NA	NA	NA	TT	TT	TT	CC	CC	TT	CC	CC	CC	CC	CC	CC	TT	TT	TT	TT	TT	TT	CC	TT	TT	CC	CC	TT	CC	CC	TT	TT	TT	TT	TT	CC	TT	TT	TT	TT	CC	TT	TT
JHI-Hv50k-2016-210318	C/T	3	655539818	NA	NA	NA	NA	NA	NA	NA	CC	CC	CC	CC	CC	CC	CC	CC	CC	CC	CC	CC	CC	CC	CC	CC	CC	TT	CC	CC	CC	TT	CC	CC	CC	CC	CC	CC	CC	TT	CC	CC	TT	CC	CC	CC	TT	CC	CC
JHI-Hv50k-2016-210453	A/G	3	656384708	NA	NA	NA	NA	NA	NA	NA	AA	AA	AA	AA	GG	GG	GG	AA	AA	GG	GG	GG	AA	AA	AA	AA	AA	AA	AA	GG	GG	GG	AA	GG	AA	AA	AA	AA	AA	AA	AA	GG	AA	AA	AA	GG	GG	GG	GG
JHI-Hv50k-2016-210542	C/A	3	657165882	NA	NA	NA	NA	NA	NA	NA	CC	AA	AA	CC	CC	AA	CC	CC	CC	CC	CC	CC	CC	CC	CC	AA	AA	CC	CC	AA	AA	CC	CC	AA	CC	CC	CC	AA	CC	CC	AA	CC	AA	CC	CC	AA	CC	CC	CC
JHI-Hv50k-2016-210590	T/C	3	657347403	NA	NA	NA	NA	NA	NA	NA	TT	TT	TT	TT	TT	CC	TT	TT	TT	TT	TT	TT	TT	TT	TT	TT	TT	TT	TT	CC	TT	TT	TT	TT	TT	TT	TT	TT	TT	TT	TT	TT	TT	TT	TT	CC	CC	TT	TT
JHI-Hv50k-2016-211108	T/A	3	658332355	NA	NA	NA	NA	NA	NA	NA	TT	TT	TT	TT	TT	AA	TT	TT	TT	TT	TT	TT	TT	TT	TT	TT	TT	TT	TT	TT	TT	TT	TT	TT	TT	TA	TT	TT	TT	TT	TT	TT	TT	TT	TT	TT	TT	TT	TT
JHI-Hv50k-2016-211271	G/A	3	658468669	NA	NA	NA	NA	NA	NA	NA	GG	GG	GG	AA	GG	GG	GG	AA	AA	GG	GG	GG	GG	GG	GG	GG	GG	GG	AA	GG	GG	AA	GG	GG	GA	AA	GG	GG	GG	GG	GG	GG	GG	GG	GG	GG	GG	GG	GG
JHI-Hv50k-2016-211367	T/C	3	659170862	NA	NA	NA	NA	NA	NA	NA	TT	TT	TT	CC	CC	TT	CC	CC	CC	TT	TT	CC	CC	TT	TT	CC	CC	TT	CC	CC	TT	CC	TT	TT	TC	CC	TT	TT	TT	TT	TT	TT	TT	TT	TT	CC	CC	TT	TT
JHI-Hv50k-2016-211820	T/C	3	660179631	NA	NA	NA	NA	NA	NA	NA	TT	TT	TT	TT	TT	CC	TT	TT	TT	TT	TT	TT	CC	TT	TT	TT	TT	TC	TT	TT	TT	TT	TT	TT	TC	CC	TT	TT	TT	TT	TT	TT	TT	TT	TT	TT	TT	TT	TT
JHI-Hv50k-2016-212176	T/C	3	660704394	NA	NA	NA	NA	NA	NA	NA	TT	TT	TT	TT	TT	TT	TT	TT	TT	TT	TT	TT	TT	CC	CC	CC	CC	TT	TT	TT	CC	TT	TT	TT	TT	TC	TT	TT	TT	TT	TT	TT	TT	TT	TT	TT	TT	TT	TT
JHI-Hv50k-2016-212439	C/T	3	660971331	NA	NA	NA	NA	NA	NA	NA	CC	CC	TT	CC	CC	CC	CC	CC	CC	TT	TT	CC	CC	CC	CC	CC	CC	CC	CC	CC	CC	CC	TT	CC	TT	TT	TT	CC	CC	CC	TT	CC	CC	CC	CC	CC	CC	CC	CC
JHI-Hv50k-2016-212879	G/A	3	661716289	NA	NA	NA	NA	NA	NA	NA	GG	GG	GG	GG	GG	GG	GG	GG	GG	AA	AA	GG	GG	GG	GG	AA	AA	GG	GG	GG	AA	GG	GG	GG	GA	AA	GG	GG	GG	AA	GG	GG	GG	GG	GG	GG	GG	GG	GG
JHI-Hv50k-2016-213186	G/A	3	662549438	NA	NA	NA	NA	NA	NA	NA	GG	GG	GG	GG	GG	GG	GG	GG	GG	GG	GG	GG	GG	GG	GG	AA	AA	GG	GG	GG	AA	GG	GG	GG	GG	GG	GG	GG	GG	AA	GG	GG	GG	GG	GG	GG	GG	GG	GG
JHI-Hv50k-2016-213200	C/T	3	662654655	NA	NA	NA	NA	NA	NA	NA	CC	CC	CC	CC	CC	CC	CC	CC	CC	CC	CC	CC	CC	CC	CC	CC	CC	CC	CC	CC	CC	CC	CC	CC	CT	CC	CC	CC	CC	CC	CC	CC	CC	CC	CC	CC	CC	CC	CC
JHI-Hv50k-2016-215578	G/A	3	668647507	NA	NA	NA	NA	NA	NA	NA	GG	GG	GG	AA	GG	GG	GG	GG	AA	GG	GG	GG	GG	GG	GG	GG	GG	GG	AA	GG	GG	GG	GG	GG	GG	GG	GG	GG	AA	GG	GG	GG	AA	GG	GG	GG	GG	GG	GG
JHI-Hv50k-2016-216454	A/G	3	670445657	NA	NA	NA	NA	NA	NA	NA	AA	AA	AA	AA	GG	AA	AA	GG	AA	GG	GG	GG	AA	AA	AA	AA	AA	AA	AA	GG	AA	AA	AA	GG	AA	GG	AA	AA	AA	AA	AA	AA	AA	AA	AA	GG	AA	AA	AA
JHI-Hv50k-2016-216998	C/G	3	672948022	NA	NA	NA	NA	NA	NA	NA	CC	CC	CC	CC	GG	CC	CC	CC	CC	GG	GG	CC	CC	GG	GG	CC	CC	CC	CC	CC	CC	GG	CC	CC	CC	GG	CC	CC	CC	CC	CC	CC	CC	CC	CC	CC	CC	CC	CC
JHI-Hv50k-2016-217612	T/C	3	673991139	NA	NA	NA	NA	NA	NA	NA	TT	TT	TT	TT	CC	TT	TT	TT	TT	CC	CC	TT	TT	CC	CC	TT	TT	TT	TT	TT	TT	CC	TT	TT	TT	CC	TT	TT	TT	TT	TT	TT	TT	TT	TT	TT	TT	TT	TT
JHI-Hv50k-2016-218450	G/C	3	675885860	NA	NA	NA	NA	NA	NA	NA	GG	GG	GG	GG	GG	GG	GG	GG	GG	GG	GG	GG	GG	GG	GG	GG	GG	GG	GG	GG	GG	GG	CC	GG	GC	GG	GG	GG	GG	GG	GG	GG	GG	GG	GG	GG	GG	CC	GG
JHI-Hv50k-2016-218514	T/A	3	676037714	NA	NA	NA	NA	NA	NA	NA	TT	TT	TT	TT	TT	TT	TT	TT	TT	AA	AA	TT	TT	AA	AA	TT	TT	TT	TT	TT	TT	TT	TT	TT	TT	AA	TT	TT	TT	TT	TT	TT	TT	TT	TT	TT	TT	TT	TT
JHI-Hv50k-2016-218753	A/C	3	676525757	NA	NA	NA	NA	NA	NA	NA	AA	AA	CC	AA	AA	CC	AA	AA	AA	AA	AA	AA	AA	AA	AA	CC	CC	CC	AA	AA	CC	AA	AA	AA	AC	AA	AA	AA	AA	AA	CC	AA	AA	AA	CC	AA	AA	AA	AA
JHI-Hv50k-2016-218853	C/T	3	676737442	NA	NA	NA	NA	NA	NA	NA	CC	CC	CC	CC	CC	CC	CC	CC	CC	CC	CC	CC	CC	CC	CC	CC	CC	CC	CC	CC	CC	CC	CC	CC	CC	CC	CC	CC	CC	CC	CC	CC	CC	CC	CC	CC	CC	CC	CC
JHI-Hv50k-2016-218989	A/G	3	677525702	NA	NA	NA	NA	NA	NA	NA	AA	AA	GG	AA	AA	AA	AA	GG	AA	AA	AA	GG	AA	AA	AA	AA	AA	AA	AA	AA	AA	GG	AA	AA	AA	AA	GG	AA	AA	AA	GG	AA	GG	GG	AA	GG	AA	AA	GG
JHI-Hv50k-2016-219311	A/C	3	678513678	NA	NA	NA	NA	NA	NA	NA	AA	AA	AA	AA	AA	CC	AA	AA	AA	AA	AA	AA	AA	AA	AA	AA	AA	CC	AA	AA	AA	AA	CC	AA	CC	AA	AA	AA	AA	AA	AA	AA	AA	AA	AA	AA	AA	CC	AA
JHI-Hv50k-2016-219343	A/G	3	678846678	NA	NA	NA	NA	NA	NA	NA	GG	AA	AA	AA	AA	GG	AA	AA	GG	AA	AA	AA	AA	GG	GG	AA	AA	GG	GG	GG	AA	AA	GG	AA	AG	AA	GG	GG	AA	GG	AA	AA	GG	GG	AA	AA	GG	GG	AA
JHI-Hv50k-2016-219391	C/T	3	679257002	NA	NA	NA	NA	NA	NA	NA	CC	CC	CC	CC	CC	CC	CC	CC	TT	CC	CC	CC	CC	CC	CC	CC	CC	CC	TT	CC	CC	CC	CC	CC	CC	CC	CC	TT	CC	TT	CC	CC	CC	CC	CC	CC	TT	CC	CC
JHI-Hv50k-2016-219406	C/G	3	679264753	NA	NA	NA	NA	NA	NA	NA	CC	CC	CC	CC	CC	CC	CC	CC	CC	CC	CC	CC	CC	CC	CC	CC	CC	CC	CC	CC	CC	CC	CC	CC	CC	CC	CC	CC	CC	CC	CC	CC	CC	CC	CC	CC	CC	CC	CC
JHI-Hv50k-2016-224001	G/C	3	690683327	NA	NA	NA	NA	NA	NA	NA	GG	GG	CC	CC	CC	GG	CC	CC	CC	CC	CC	CC	CC	CC	CC	GG	GG	GG	GG	CC	GG	GG	GG	GG	GG	CC	GG	GG	CC	CC	CC	CC	GG	GG	GG	CC	GG	GG	GG
JHI-Hv50k-2016-224670	G/A	3	693883090	NA	NA	NA	NA	NA	NA	NA	GG	GG	GG	GG	GG	GA	GG	GG	GG	GG	GG	GG	GG	GG	GG	GG	GG	GA	GG	GG	GG	GG	GA	GG	GA	GG	GG	GG	GG	GG	GG	GG	GG	GG	GG	GG	GG	GA	GG
JHI-Hv50k-2016-225038	T/A	3	695551461	NA	NA	NA	NA	NA	NA	NA	TT	TT	TT	TT	TT	TT	TT	TT	TT	TT	TT	TT	TT	TT	TT	TT	TT	TT	TT	TT	TT	TT	TT	TT	TT	TT	TT	TT	TT	TT	TT	TT	TT	TT	TT	TT	TT	TT	TT
SCRI_RS_148560	G/T	3	90898547	NA	NA	NA	NA	NA	NA	NA	TT	GG	GG	GG	GG	GG	GG	GG	GG	GG	GG	GG	GG	GG	GG	GG	GG	GG	GG	GG	GG	GG	GG	TT	GG	TT	GG	TT	TT	TT	GG	TT	TT	GG	TT	GG	TT	GG	GG
SCRI_RS_151545	A/G	3	344080732	NA	NA	NA	NA	NA	NA	NA	GG	GG	GG	AA	AA	AA	AA	AA	AA	AA	AA	AA	AA	AA	AA	GG	GG	AA	AA	AA	AA	AA	AA	GG	AA	GG	AA	GG	GG	GG	GG	GG	GG	AA	GG	AA	GG	AA	AA
SCRI_RS_153414	A/G	3	631106935	NA	NA	NA	NA	NA	NA	NA	AA	AA	AA	GG	AA	AA	AA	GG	GG	AA	AA	GG	GG	AA	AA	AA	AA	AA	AA	GG	AA	AA	AA	AA	AA	GG	AA	AA	GG	AA	AA	GG	AA	AA	AA	AA	AA	AA	AA
SCRI_RS_154549	T/C	3	687581611	NA	NA	NA	NA	NA	NA	NA	CC	TT	TT	CC	TT	TT	TT	TT	TT	CC	CC	TT	TT	TT	TT	TT	TT	TT	TT	TT	TT	TT	TT	TT	TT	TT	TT	TT	TT	TT	TT	TT	TT	TT	TT	TT	TT	TT	TT
SCRI_RS_187742	T/C	3	667571002	NA	NA	NA	NA	NA	NA	NA	TT	TT	TT	TT	CC	TT	CC	CC	TT	TT	TT	TT	TT	TT	TT	TT	TT	TT	TT	TT	TT	TT	TT	TT	TT	TC	TT	CC	TT	TT	TT	TT	TT	TT	TT	TT	TT	TT	TT
SCRI_RS_188420	T/G	3	681788954	NA	NA	NA	NA	NA	NA	NA	TT	TT	TT	GG	TT	TT	TT	TT	TT	TT	TT	TT	GG	TT	TT	TT	TT	GG	TT	TT	TT	TT	TT	GG	TT	TT	TT	TT	TT	TT	TT	TT	TT	TT	TT	GG	TT	TT	GG
SCRI_RS_189409	T/C	3	173444979	NA	NA	NA	NA	NA	NA	NA	TT	TT	TT	TT	TT	TT	TT	TT	TT	TT	TT	TT	TT	TT	TT	TT	TT	TT	TT	TT	TT	TT	CC	TT	CC	TC	TT	TT	TT	TT	TT	TT	TT	TT	TT	TT	TT	TT	TT
SCRI_RS_192360	T/C	3	627260285	NA	NA	NA	NA	NA	NA	NA	CC	CC	TT	TT	TT	TT	TT	TT	TT	TT	TT	TT	TT	TT	TT	CC	CC	TT	TT	TT	TT	TT	CC	CC	CC	TT	CC	CC	TT	TT	TT	TT	TT	CC	CC	TT	TT	TT	CC
SCRI_RS_207066	T/C	3	420068125	NA	NA	NA	NA	NA	NA	NA	TT	TT	CC	CC	CC	CC	CC	CC	TT	TT	TT	CC	CC	TT	TT	TT	TT	CC	CC	CC	CC	CC	CC	CC	CC	TC	CC	TT	TT	TT	CC	TT	CC	TT	TT	CC	CC	CC	TT
SCRI_RS_67208	C/T	3	2489073	NA	NA	NA	NA	NA	NA	NA	CC	CC	CC	CC	CC	CC	CC	CC	CC	CC	CC	CC	CC	CC	CC	CC	CC	CC	CC	CC	TT	CC	CC	CC	CC	CC	TT	CC	CC	CC	CC	CC	CC	TT	TT	CC	CC	TT	TT
SCRI_RS_8664	A/C	3	424722068	NA	NA	NA	NA	NA	NA	NA	AA	AA	AA	AA	CC	AA	AA	CC	AA	AA	AA	CC	CC	AA	AA	AA	AA	CC	AA	CC	CC	CC	AA	CC	AA	AC	AA	AA	AA	AA	AA	AA	CC	AA	AA	CC	CC	AA	AA
BOPA1_3699-1543	C/G	4	472369122	NA	NA	NA	NA	NA	NA	NA	CC	CC	GG	CC	CC	GG	CC	CC	CC	CC	CC	CC	CC	GG	GG	CC	CC	CC	CC	CC	CC	CC	CC	CC	CC	CC	CC	CC	CC	CC	GG	CC	CC	CC	CC	CC	CC	CC	CC
BOPA2_12_30039	G/A	4	157824132	NA	NA	NA	NA	NA	NA	NA	AA	AA	AA	GG	GG	GG	GG	GG	GG	GG	GG	GG	GG	GG	GG	AA	AA	GG	GG	GG	GG	GG	GG	AA	GG	AA	GG	AA	AA	AA	AA	AA	AA	GG	AA	GG	AA	GG	GG
JHI-Hv50k-2016-226343	T/G	4	1090248	NA	NA	NA	NA	NA	NA	NA	TT	TT	TT	TT	TT	TT	TT	TT	TT	TT	TT	TT	TT	TT	TT	TT	TT	TT	TT	TT	TT	TT	TT	TT	TT	TT	TT	TT	TT	TT	TT	TT	TT	TT	TT	TT	TT	TT	TT
JHI-Hv50k-2016-227592	A/G	4	3673810	NA	NA	NA	NA	NA	NA	NA	AA	AA	GG	AA	AA	AA	AA	AA	AA	AA	AA	AA	AA	AA	AA	AA	AA	AA	AA	AA	AA	AA	AA	AA	AA	GG	GG	AA	AA	AA	GG	AA	AA	AA	AA	AA	GG	AA	AA
JHI-Hv50k-2016-227716	A/G	4	3822180	NA	NA	NA	NA	NA	NA	NA	AA	AA	GG	GG	AA	AA	AA	AA	GG	AA	AA	AA	GG	AA	AA	AA	AA	AA	GG	AA	AA	AA	AA	AA	AA	AA	AA	AA	AA	AA	GG	GG	AA	GG	AA	GG	AA	AA	AA
JHI-Hv50k-2016-228466	A/G	4	7160018	NA	NA	NA	NA	NA	NA	NA	AA	AA	AA	AA	AA	AA	AA	AA	AA	AA	AA	AA	AA	AA	AA	AA	AA	AA	AA	AA	AA	AA	AA	AA	AA	AG	AA	AA	AA	AA	AA	AA	AA	AA	AA	AA	AA	AA	AA
JHI-Hv50k-2016-228680	C/A	4	8226052	NA	NA	NA	NA	NA	NA	NA	CC	CC	AA	CC	CC	CC	CC	CC	CC	CC	CC	CC	CC	CC	CC	CC	CC	CC	CC	CC	CC	CC	AA	CC	AA	AA	CC	CC	CC	CC	AA	CC	CC	CC	CC	CC	CC	CC	CC
JHI-Hv50k-2016-228888	A/G	4	8719673	NA	NA	NA	NA	NA	NA	NA	GG	GG	GG	GG	AA	AA	AA	AA	GG	AA	AA	GG	GG	AA	AA	AA	AA	AA	AA	GG	AA	AA	GG	AA	GG	AA	GG	AA	GG	AA	GG	GG	AA	GG	GG	GG	AA	GG	GG
JHI-Hv50k-2016-229182	C/T	4	9471000	NA	NA	NA	NA	NA	NA	NA	CC	TT	CC	TT	CC	CC	CC	CC	CC	CC	CC	CC	CC	CC	CC	CC	CC	CC	CC	CC	CC	CC	CC	CC	CC	CC	CC	TT	CC	CC	CC	CC	CC	CC	CC	CC	CC	CC	CC
JHI-Hv50k-2016-229383	A/G	4	9735528	NA	NA	NA	NA	NA	NA	NA	AA	GG	AA	AA	AA	AA	AA	AA	AA	AA	AA	AA	AA	AA	AA	AA	AA	AA	AA	AA	AA	AA	GG	AA	GG	AG	AA	GG	AA	AA	AA	AA	AA	AA	AA	AA	AA	AA	AA
JHI-Hv50k-2016-229404	A/G	4	9773783	NA	NA	NA	NA	NA	NA	NA	AA	AA	AA	AA	AA	AA	AA	AA	AA	GG	GG	AA	AA	AA	AA	AA	AA	GG	GG	AA	AA	AA	GG	AA	GG	AA	AA	GG	AA	AA	AA	AA	AA	AA	AA	AA	AA	AA	AA
JHI-Hv50k-2016-229589	C/T	4	10044253	NA	NA	NA	NA	NA	NA	NA	CC	CC	CC	CC	CC	TT	CC	CC	CC	CC	CC	CC	CC	CC	CC	TT	TT	CC	CC	CC	TT	TT	CC	CC	CC	CC	TT	CC	CC	TT	CC	CC	TT	TT	TT	CC	TT	TT	CC
JHI-Hv50k-2016-229859	G/T	4	10526563	NA	NA	NA	NA	NA	NA	NA	GG	GG	GG	GG	GG	GG	GG	GG	GG	GG	GG	GG	GG	GG	GG	GG	GG	GG	GG	GG	GG	GG	GG	GG	GG	GG	GG	GG	GG	GG	GG	GG	GG	GG	GG	GG	GG	GG	GG
JHI-Hv50k-2016-230101	C/G	4	10705559	NA	NA	NA	NA	NA	NA	NA	CC	CC	CC	CC	GG	CC	GG	GG	CC	CC	CC	GG	CC	CC	CC	CC	CC	GG	CC	CC	GG	CC	CC	CC	CC	CC	CC	GG	CC	CC	CC	CC	GG	CC	CC	CC	CC	CC	CC
JHI-Hv50k-2016-230450	C/T	4	12437246	NA	NA	NA	NA	NA	NA	NA	CC	CC	CC	CC	CC	CC	CC	CC	CC	CC	CC	CC	CC	CC	CC	CC	CC	TT	CC	CC	CC	CC	CC	CC	CC	CC	CC	CC	CC	CC	CC	CC	CC	CC	TT	CC	TT	CC	CC
JHI-Hv50k-2016-230451	T/G	4	12437655	NA	NA	NA	NA	NA	NA	NA	GG	TT	GG	GG	GG	TT	GG	GG	GG	TT	TT	GG	GG	TT	TT	TT	TT	GG	TT	TT	TT	GG	GG	GG	GG	GG	TT	GG	GG	TT	GG	GG	TT	TT	GG	TT	GG	TT	TT
JHI-Hv50k-2016-230743	A/G	4	14803342	NA	NA	NA	NA	NA	NA	NA	GG	GG	GG	AA	AA	GG	AA	AA	AA	AA	AA	AA	AA	AA	AA	AA	AA	AA	AA	AA	AA	AA	AA	AA	AA	GG	AA	GG	AA	AA	GG	AA	AA	AA	AA	AA	AA	GG	GG
JHI-Hv50k-2016-230796	C/T	4	15492571	NA	NA	NA	NA	NA	NA	NA	TT	TT	TT	CC	CC	CC	CC	CC	TT	CC	CC	CC	CC	CC	CC	CC	CC	CC	CC	CC	CC	TT	CC	CC	CC	CC	CC	TT	CC	CC	TT	CC	CC	CC	CC	CC	CC	CC	CC
JHI-Hv50k-2016-231760	C/T	4	21775440	NA	NA	NA	NA	NA	NA	NA	CC	CC	CC	CC	CC	CC	CC	CC	CC	CC	CC	CC	CC	CC	CC	CC	CC	CC	CC	CC	CC	CC	CC	CC	CC	CC	CC	CC	CC	CC	CC	CC	CC	CC	CC	CC	CC	CC	CC
JHI-Hv50k-2016-232534	A/T	4	26342382	NA	NA	NA	NA	NA	NA	NA	AA	TT	TT	AA	TT	AA	AA	AA	TT	AA	AA	AA	TT	AA	AA	AA	AA	AA	AA	TT	TT	TT	AA	TT	AA	TT	TT	TT	AA	AA	TT	AA	AA	TT	TT	AA	TT	TT	TT
JHI-Hv50k-2016-232643	T/C	4	27039704	NA	NA	NA	NA	NA	NA	NA	TT	TT	TT	TT	TT	TT	TT	TT	TT	TT	TT	TT	TT	TT	TT	TT	TT	TT	TT	TT	TT	TT	TT	TT	TT	TT	TT	TT	TT	TT	TT	TT	TT	TT	TT	TT	TT	TT	TT
JHI-Hv50k-2016-232727	C/T	4	27437791	NA	NA	NA	NA	NA	NA	NA	CC	TT	TT	CC	TT	CC	CC	CC	CC	CC	CC	CC	CC	CC	CC	CC	CC	CC	CC	CC	CC	CC	CC	CC	CC	CT	CC	TT	CC	CC	TT	CC	CC	CT	TT	CC	CC	CC	CC
JHI-Hv50k-2016-232917	T/C	4	30943444	NA	NA	NA	NA	NA	NA	NA	CC	TT	TT	TT	CC	TT	TT	TT	TT	TT	TT	CC	CC	TT	TT	TT	TT	TT	TT	CC	CC	CC	TT	TT	TT	TT	TT	CC	CC	TT	TT	CC	CC	CC	TT	TT	TT	TT	TT
JHI-Hv50k-2016-233936	C/T	4	35787089	NA	NA	NA	NA	NA	NA	NA	CC	CC	CC	CC	CC	CC	CC	TT	CC	CC	CC	CC	CC	CC	CC	CC	CC	CC	CC	CC	CC	CC	CC	CC	CC	CC	CC	CC	CC	CC	CC	CC	CC	CC	CC	CC	CC	CC	CC
JHI-Hv50k-2016-240242	C/T	4	129095856	NA	NA	NA	NA	NA	NA	NA	CC	CC	CC	CC	CC	CC	CC	CC	CC	CC	CC	CC	CC	CC	CC	CC	CC	CC	CC	CC	CC	CC	CC	CC	CC	CC	CC	CC	CC	CC	CC	CC	CC	CC	CC	CC	CC	CC	CC
JHI-Hv50k-2016-240439	G/T	4	177227361	NA	NA	NA	NA	NA	NA	NA	TT	TT	GG	TT	GG	GG	GG	GG	TT	TT	TT	GG	TT	GG	GG	GG	GG	GG	GG	TT	GG	GG	GG	TT	GG	TT	GG	TT	GG	TT	GG	GG	TT	GG	GG	TT	GG	GG	GG
JHI-Hv50k-2016-241208	G/T	4	309111151	NA	NA	NA	NA	NA	NA	NA	GG	GG	GG	GG	GG	GG	GG	GG	GG	GG	GG	GG	GG	GG	GG	GG	GG	GG	GG	GG	GG	GG	GG	GG	GG	GG	GG	GG	GG	GG	GG	GG	GG	GG	GG	GG	GG	GG	GG
JHI-Hv50k-2016-242263	A/G	4	417078745	NA	NA	NA	NA	NA	NA	NA	GG	AA	GG	AA	AA	AA	AA	AA	AA	AA	AA	AA	AA	AA	AA	AA	AA	GG	AA	AA	AA	AA	GG	AA	GG	AA	AA	GG	AA	GG	GG	AA	GG	AA	AA	AA	AA	AA	AA
JHI-Hv50k-2016-242755	A/G	4	428993834	NA	NA	NA	NA	NA	NA	NA	AA	AA	AA	AA	AA	GG	AA	AA	AA	AA	AA	AA	AA	AA	AA	AA	AA	GG	GG	AA	AA	AA	GG	AA	GG	AA	AA	AA	AA	GG	AA	AA	AA	AA	AA	AA	AA	AA	AA
JHI-Hv50k-2016-242778	A/G	4	430318219	NA	NA	NA	NA	NA	NA	NA	AA	AA	AA	AA	AA	AA	AA	AA	AA	AA	AA	AA	AA	AA	AA	AA	AA	AA	GG	AA	AA	AA	AA	AA	AA	AG	AA	AA	AA	AA	AA	AA	AA	AA	AA	AA	AA	AA	AA
JHI-Hv50k-2016-242902	A/C	4	435950487	NA	NA	NA	NA	NA	NA	NA	AA	CC	AA	CC	AA	AA	AA	AA	CC	AA	AA	AA	AA	AA	AA	AA	AA	AA	CC	AA	AA	AA	AA	AA	AA	AA	AA	AA	AA	AA	AA	AA	AA	AA	AA	AA	AA	AA	AA
JHI-Hv50k-2016-245635	T/C	4	471126989	NA	NA	NA	NA	NA	NA	NA	TT	TT	TT	TT	TT	TT	TT	TT	TT	TT	TT	TT	TT	TT	TT	TT	TT	TT	TT	TT	TT	TT	TT	TT	TT	TC	TT	TT	CC	TT	TT	CC	TT	TT	TT	TT	CC	TT	TT
JHI-Hv50k-2016-245697	T/G	4	471615114	NA	NA	NA	NA	NA	NA	NA	TT	TT	GG	TT	GG	TT	GG	GG	TT	TT	TT	GG	TT	GG	GG	GG	GG	TT	TT	TT	GG	GG	TT	GG	TT	TT	TT	TT	TT	GG	GG	TT	TT	TT	TT	TT	TT	TT	TT
JHI-Hv50k-2016-247525	G/T	4	489254124	NA	NA	NA	NA	NA	NA	NA	GG	GG	GG	GG	GG	GG	GG	GG	GG	GG	GG	GG	GG	GG	GG	TT	TT	GG	GG	GG	TT	TT	GG	GG	GG	GG	TT	GG	GG	GG	GG	GG	GG	GG	GG	GG	TT	TT	TT
JHI-Hv50k-2016-247603	C/A	4	489816658	NA	NA	NA	NA	NA	NA	NA	AA	AA	CC	CC	CC	CC	CC	CC	CC	CC	CC	CC	AA	CC	CC	AA	AA	AA	AA	AA	AA	AA	CC	AA	CC	CC	CC	AA	CC	CC	CC	CC	CC	AA	AA	AA	CC	CC	AA
JHI-Hv50k-2016-248661	T/C	4	500202554	NA	NA	NA	NA	NA	NA	NA	CC	CC	TT	CC	CC	CC	CC	CC	CC	CC	CC	CC	CC	CC	CC	CC	CC	TT	CC	CC	CC	CC	CC	TT	CC	CC	TT	CC	CC	CC	TT	CC	TT	TT	TT	CC	TT	TT	TT
JHI-Hv50k-2016-248770	A/G	4	503110502	NA	NA	NA	NA	NA	NA	NA	GG	GG	GG	AA	GG	AA	AA	GG	AA	AA	AA	GG	AA	AA	AA	AA	AA	GG	AA	AA	AA	AA	AA	GG	AA	AG	AA	GG	AA	GG	GG	AA	AA	AA	AA	AA	AA	AA	GG
JHI-Hv50k-2016-249753	A/G	4	516115667	NA	NA	NA	NA	NA	NA	NA	AA	AA	AA	AA	AA	AA	AA	AA	AA	AA	AA	AA	AA	AA	AA	AA	AA	AA	AA	AA	AA	AA	AA	AA	AA	AG	AA	AA	AA	AA	AA	AA	AA	AA	AA	AA	AA	AA	AA
JHI-Hv50k-2016-251191	T/C	4	530917936	NA	NA	NA	NA	NA	NA	NA	TT	TT	TT	CC	CC	CC	CC	CC	CC	TT	TT	CC	CC	TT	TT	TT	TT	CC	TT	CC	TT	CC	CC	CC	CC	TT	CC	TT	TT	CC	TT	TT	TT	TT	TT	CC	TT	CC	TT
JHI-Hv50k-2016-253206	A/G	4	545843403	NA	NA	NA	NA	NA	NA	NA	GG	AA	AA	AA	GG	AA	AA	GG	AA	AA	AA	GG	AA	AA	AA	AA	AA	AA	AA	AA	AA	GG	AA	AA	AA	AG	AA	AG	AA	AA	AA	AA	AA	AA	AA	AA	AA	AA	AA
JHI-Hv50k-2016-254514	T/A	4	556507413	NA	NA	NA	NA	NA	NA	NA	TT	TT	AA	TT	TT	AA	TT	TT	TT	AA	AA	TT	TT	TT	TT	TT	TT	TT	TT	TT	AA	TT	TT	AA	TT	TT	AA	AA	TT	AA	AA	AA	AA	TT	TT	TT	AA	AA	TT
JHI-Hv50k-2016-255317	T/C	4	565364643	NA	NA	NA	NA	NA	NA	NA	TT	TT	TT	TT	TT	TT	TT	TT	TT	TT	TT	TT	TT	TT	TT	TT	TT	TT	TT	TT	TT	TT	TT	TT	TT	TT	TT	TT	TT	TT	TT	TT	TT	TT	TT	TT	TT	TT	TT
JHI-Hv50k-2016-255357	A/C	4	565399824	NA	NA	NA	NA	NA	NA	NA	AA	AA	AA	AA	AA	AA	AA	AA	AA	AA	AA	AA	AA	AA	AA	AA	AA	AA	AA	AA	AA	AA	AA	AA	AA	AA	AA	AA	AA	AA	AA	AA	AA	AA	AA	AA	AA	AA	AA
JHI-Hv50k-2016-255509	G/A	4	565692149	NA	NA	NA	NA	NA	NA	NA	GG	GG	GG	GG	AA	GG	AA	AA	GG	AA	AA	AA	AA	AA	AA	AA	AA	AA	AA	AA	AA	AA	AA	GG	AA	AA	AA	GG	GG	GG	GG	GG	GG	AA	AA	AA	AA	AA	AA
JHI-Hv50k-2016-256085	G/A	4	568725018	NA	NA	NA	NA	NA	NA	NA	GG	GG	GG	GG	GG	GG	GG	GG	GG	GG	GG	GG	GG	AA	AA	AA	AA	GG	GG	GG	GG	GG	GG	GG	GG	GG	GG	GG	GG	GG	GG	GG	GG	GG	GG	GG	GG	GG	GG
JHI-Hv50k-2016-257028	G/A	4	574544165	NA	NA	NA	NA	NA	NA	NA	GG	AA	GG	GG	GG	GG	GG	GG	GG	AA	AA	GG	GG	GG	GG	GG	GG	GG	GG	GG	GG	GG	GG	AA	GG	GG	GG	AA	GG	AA	GG	GG	AA	GG	GG	GG	AA	GG	GG
JHI-Hv50k-2016-257114	G/C	4	574819007	NA	NA	NA	NA	NA	NA	NA	GG	GG	GG	GG	GG	GG	GG	GG	GG	GG	GG	GG	GG	GG	GG	GG	GG	GG	GG	GG	GG	GG	GG	GG	GG	GG	GG	GG	GG	GG	GG	GG	GG	GG	GG	GG	CC	GG	GG
JHI-Hv50k-2016-257159	C/T	4	574844888	NA	NA	NA	NA	NA	NA	NA	CC	CC	TT	TT	TT	CC	TT	TT	TT	CC	CC	TT	TT	CC	CC	CC	CC	TT	TT	TT	TT	CC	TT	TT	TT	CC	TT	TT	TT	TT	TT	TT	CC	TT	CC	TT	TT	TT	TT
JHI-Hv50k-2016-258126	T/C	4	580474503	NA	NA	NA	NA	NA	NA	NA	TT	TT	CC	TT	TT	TT	TT	TT	TT	TT	TT	TT	TT	CC	CC	CC	CC	TT	TT	TT	TT	CC	TT	CC	TT	CC	TT	TT	TT	CC	CC	TT	TT	TT	TT	TT	TT	TT	TT
JHI-Hv50k-2016-258481	A/G	4	582455338	NA	NA	NA	NA	NA	NA	NA	AA	AA	GG	AA	AA	GG	AA	AA	AA	AA	AA	AA	AA	GG	GG	GG	GG	AA	AA	AA	AA	GG	AA	GG	AA	GG	GG	AA	AA	GG	GG	AA	GG	AA	GG	AA	GG	GG	GG
JHI-Hv50k-2016-258522	C/T	4	582934165	NA	NA	NA	NA	NA	NA	NA	CC	CC	CC	CC	CC	CC	CC	CC	CC	CC	CC	CC	CC	TT	TT	TT	TT	CC	CC	CC	CC	TT	CC	TT	CC	CC	CC	CC	CC	CC	CC	CC	CC	CC	TT	CC	CC	CC	CC
JHI-Hv50k-2016-258571	C/T	4	583697950	NA	NA	NA	NA	NA	NA	NA	TT	TT	TT	TT	CC	TT	TT	CC	TT	TT	TT	CC	CC	TT	TT	TT	TT	TT	TT	CC	TT	TT	TT	TT	TT	TT	CC	TT	TT	TT	TT	TT	CC	TT	TT	CC	TT	CC	CC
JHI-Hv50k-2016-258941	A/G	4	586109831	NA	NA	NA	NA	NA	NA	NA	AA	AA	AA	AA	GG	AA	AA	GG	AA	AA	AA	GG	GG	GG	GG	GG	GG	AA	AA	GG	AA	GG	AA	AA	AA	AA	GG	AA	AA	AA	AA	AA	AA	AA	AA	GG	AA	GG	GG
JHI-Hv50k-2016-260151	T/C	4	595951188	NA	NA	NA	NA	NA	NA	NA	TT	TT	TT	CC	TT	TT	TT	TT	TC	TT	TT	TT	TT	TT	TT	TT	TT	TT	TT	TT	TC	TT	CC	TT	CC	TC	TT	TT	TT	TC	TT	TT	TT	TT	TT	TT	TC	TT	TT
JHI-Hv50k-2016-260357	T/C	4	597424598	NA	NA	NA	NA	NA	NA	NA	CC	CC	TT	TT	TT	TT	TT	TT	TT	TT	TT	TT	TT	TT	TT	TT	TT	TT	TT	TT	TT	CC	TT	TT	TT	TT	TT	CC	TT	CC	TT	TT	CC	TT	TT	TT	TT	TT	TT
JHI-Hv50k-2016-261184	G/A	4	599795020	NA	NA	NA	NA	NA	NA	NA	GG	AA	GG	GG	GG	AA	GG	GG	GG	GG	GG	GG	GG	GG	GG	GG	GG	GG	AA	GG	GG	AA	AA	GG	AA	GG	GG	AA	GG	GG	GG	GG	GG	GG	AA	GG	GG	GG	GG
JHI-Hv50k-2016-261925	G/A	4	603597085	NA	NA	NA	NA	NA	NA	NA	GG	AA	AA	GG	AA	GG	AA	AA	GG	GG	GG	AA	AA	AA	AA	AA	AA	GG	GG	GG	AA	GG	AA	AA	AA	GG	GG	AA	GG	GG	AA	GG	GG	GG	GG	AA	GG	GG	GG
JHI-Hv50k-2016-262248	G/A	4	604660327	NA	NA	NA	NA	NA	NA	NA	GG	GG	AA	GG	GG	GG	GG	GG	GG	GG	GG	GG	GG	AA	AA	AA	AA	GG	GG	GG	AA	GG	AA	AA	AA	GG	GG	GG	GG	GG	AA	GG	GG	GG	GG	GG	GG	GG	GG
JHI-Hv50k-2016-262685	G/A	4	607200114	NA	NA	NA	NA	NA	NA	NA	GG	GG	AA	GG	GG	GG	GG	AA	GG	GG	GG	GG	AA	AA	AA	AA	AA	GG	AA	AA	AA	AA	AA	AA	AA	GG	GG	GG	AA	GG	AA	AA	GG	GG	GG	AA	GG	GG	GG
JHI-Hv50k-2016-262749	A/G	4	607740004	NA	NA	NA	NA	NA	NA	NA	AA	AA	AA	AA	AA	GG	AA	AA	AA	GG	GG	AA	AA	AA	AA	AA	AA	GG	AA	AA	AA	GG	AA	AA	AA	GG	GG	AA	AA	GG	AA	AA	GG	GG	AA	AA	GG	GG	GG
JHI-Hv50k-2016-263046	A/G	4	608431314	NA	NA	NA	NA	NA	NA	NA	AA	AA	AA	GG	AA	AA	GG	AA	AA	GG	GG	GG	AA	AA	AA	AA	AA	GG	AA	GG	AA	AA	GG	AA	GG	AA	AA	GG	AA	AA	AA	AA	AA	GG	AA	GG	AA	AA	AA
JHI-Hv50k-2016-264603	G/C	4	618503423	NA	NA	NA	NA	NA	NA	NA	GG	GG	CC	GG	GG	CC	GG	GG	GG	GG	GG	GG	GG	GG	GG	GG	GG	GG	GG	GG	GG	GG	GG	GG	GG	GG	GG	GG	GG	CC	CC	GG	GG	CC	CC	GG	CC	GG	CC
JHI-Hv50k-2016-265280	T/G	4	619701680	NA	NA	NA	NA	NA	NA	NA	TT	TT	TT	TT	TT	TT	TT	TT	GG	TT	TT	TT	TT	TT	TT	TT	TT	TT	TT	TT	GG	TT	TT	TT	TT	GG	GG	TT	GG	GG	TT	GG	TT	TT	TT	TT	GG	GG	GG
JHI-Hv50k-2016-265870	T/C	4	621555275	NA	NA	NA	NA	NA	NA	NA	TT	TT	TT	TT	TT	TT	TT	TT	TT	TT	TT	TT	CC	CC	CC	CC	CC	TT	TT	CC	TT	TT	CC	TT	CC	TT	TT	TT	TT	TT	TT	TT	TT	CC	CC	TT	TT	TT	TT
JHI-Hv50k-2016-266643	T/C	4	623119315	NA	NA	NA	NA	NA	NA	NA	TT	TT	TT	CC	TT	TT	TT	TT	CC	TT	TT	TT	CC	TT	TT	TT	TT	TT	TT	CC	TT	TT	TT	TT	TT	TT	TT	TT	TT	TT	TT	TT	TT	TT	TT	TT	TT	TT	TT
JHI-Hv50k-2016-266806	A/C	4	623256433	NA	NA	NA	NA	NA	NA	NA	AA	AA	AA	AA	AA	AA	AA	AA	AA	AA	AA	AA	AA	AA	AA	AA	AA	AA	AA	AA	AA	AA	CC	AA	CC	CC	AA	AA	AA	AA	AA	AA	AA	AA	AA	AA	AA	AA	AA
JHI-Hv50k-2016-268244	A/G	4	626955122	NA	NA	NA	NA	NA	NA	NA	AA	AA	AA	AA	GG	AA	AA	AA	AA	AA	AA	GG	GG	AA	AA	AA	AA	AA	AA	AA	AA	AA	GG	AA	GG	AA	AA	AA	GG	AA	AA	GG	AA	AA	AA	AA	AA	AA	AA
JHI-Hv50k-2016-268276	A/G	4	626998695	NA	NA	NA	NA	NA	NA	NA	AA	AA	AA	AA	AA	AA	AA	AA	AA	AA	AA	AA	AA	AA	AA	AA	AA	AA	AA	AA	AA	AA	AA	AA	AA	AG	AA	AA	AA	AA	AA	AA	AA	AA	AA	AA	AA	AA	AA
JHI-Hv50k-2016-268971	A/C	4	630863232	NA	NA	NA	NA	NA	NA	NA	AA	AA	CC	AA	CC	AA	CC	CC	CC	CC	CC	CC	CC	AA	AA	AA	AA	AA	CC	CC	CC	CC	AA	CC	AA	AA	CC	AA	CC	CC	CC	CC	AA	CC	CC	CC	AA	CC	CC
JHI-Hv50k-2016-269168	C/T	4	631469000	NA	NA	NA	NA	NA	NA	NA	CC	CC	CC	CC	CC	CC	CC	CC	CC	CC	CC	CC	CC	CC	CC	CC	CC	CC	CC	CC	CC	CC	TT	CC	TT	CC	CC	CC	CC	CC	CC	CC	CC	CC	CC	CC	CC	CC	CC
JHI-Hv50k-2016-269261	G/A	4	631633233	NA	NA	NA	NA	NA	NA	NA	GG	GG	GG	GG	GG	GG	GG	GG	GG	GG	GG	GG	AA	GG	GG	GG	GG	GG	GG	GG	GG	AA	AA	GG	AA	GG	GG	GG	GG	GG	GG	GG	GG	GG	GG	GG	GG	GG	GG
JHI-Hv50k-2016-270167	G/C	4	633377429	NA	NA	NA	NA	NA	NA	NA	GG	GG	CC	GG	CC	CC	CC	GG	GG	GG	GG	CC	CC	GG	GG	CC	CC	GG	GG	GG	CC	CC	GG	CC	GG	GC	GG	GG	CC	CC	CC	CC	CC	CC	GG	GG	GG	GG	CC
JHI-Hv50k-2016-270402	G/A	4	634116558	NA	NA	NA	NA	NA	NA	NA	GG	GG	GG	AA	AA	AA	AA	AA	AA	AA	AA	AA	AA	GG	GG	GG	GG	AA	AA	AA	GG	AA	GG	AA	GG	GG	GG	GG	AA	GG	GG	AA	GG	GG	GG	AA	GG	GG	GG
JHI-Hv50k-2016-272336	C/G	4	638487825	NA	NA	NA	NA	NA	NA	NA	GG	GG	CC	CC	CC	CC	CC	CC	CC	CC	CC	CC	CC	CC	CC	CC	CC	CC	CC	GG	CC	CC	CC	CC	CC	GG	GG	GG	CC	CC	CC	CC	CC	GG	GG	CC	CC	GG	GG
JHI-Hv50k-2016-272513	T/A	4	639212549	NA	NA	NA	NA	NA	NA	NA	TT	TT	TT	TT	TT	TT	AA	AA	TT	TT	TT	TT	TT	TT	TT	TT	TT	AA	TT	TT	TT	TT	TT	TT	TT	AA	TT	TT	TT	TT	TT	TT	TT	AA	AA	TT	TT	TT	AA
JHI-Hv50k-2016-273002	A/C	4	640516551	NA	NA	NA	NA	NA	NA	NA	AA	CC	AA	AA	AA	AA	AA	AA	AA	AA	AA	AA	AA	AA	AA	AA	AA	AA	AA	AA	AA	AA	AA	AA	AA	AC	AA	CC	AA	AA	AA	AA	AA	AA	AA	AA	AA	AA	AA
JHI-Hv50k-2016-273669	G/A	4	641042468	NA	NA	NA	NA	NA	NA	NA	GG	GG	GG	GG	GG	GG	GG	GG	GG	GG	GG	GG	GG	GG	GG	GG	GG	GG	GG	GG	GG	GG	GG	AA	GG	GG	GG	GG	GG	GG	GG	GG	GG	GG	GG	GG	GG	GG	GG
JHI-Hv50k-2016-275480	A/C	4	643625546	NA	NA	NA	NA	NA	NA	NA	AA	AA	AA	AA	CC	AA	AA	AA	AA	AA	AA	AA	AA	AA	AA	AA	AA	AA	AA	AA	AA	AA	AA	AA	AA	CC	AA	AA	AA	AA	AA	AA	AA	AA	AA	AA	CC	AA	AA
JHI-Hv50k-2016-275686	A/G	4	644047823	NA	NA	NA	NA	NA	NA	NA	GG	AA	AA	AA	GG	AA	AA	AA	AA	AA	AA	AA	AA	AA	AA	AA	AA	AA	AA	AA	AA	AA	AA	AA	AA	GG	AA	GG	AA	AA	AA	AA	AA	AA	AA	AA	AA	GG	AA
JHI-Hv50k-2016-276043	C/G	4	644836301	NA	NA	NA	NA	NA	NA	NA	CC	CC	CC	CC	CC	CC	CC	CC	CC	CC	CC	CC	CC	CC	CC	CC	CC	CC	CC	CC	CC	CC	CC	CC	CC	CC	CC	CC	CC	CC	CC	CC	CC	CC	CC	CC	CC	CC	CC
SCRI_RS_128723	A/G	4	476287803	NA	NA	NA	NA	NA	NA	NA	AA	AA	AA	AA	AA	GG	AA	AA	AA	AA	AA	AA	AA	GG	GG	AA	AA	AA	AA	AA	AA	AA	AA	AA	AA	AA	AA	AA	AA	GG	AA	AA	AA	AA	AA	AA	AA	AA	AA
SCRI_RS_134956	G/A	4	145870601	NA	NA	NA	NA	NA	NA	NA	GG	GG	GG	GG	GG	GG	GG	GG	GG	GG	GG	GG	GG	GG	GG	GG	GG	GG	GG	GG	GG	AA	GG	GG	GG	GG	GG	GG	GG	GG	GG	GG	AA	GG	GG	GG	GG	GG	GG
SCRI_RS_160461	T/C	4	624565014	NA	NA	NA	NA	NA	NA	NA	CC	TT	TT	TT	TT	TT	TT	TT	TT	TT	TT	TT	TT	TT	TT	TT	TT	TT	TT	TT	TT	TT	TT	TT	TT	CC	TT	TT	TT	TT	TT	TT	TT	CC	TT	TT	TT	TT	TT
SCRI_RS_166159	T/G	4	542784090	NA	NA	NA	NA	NA	NA	NA	GG	GG	TT	GG	GG	GG	GG	GG	GG	TT	TT	GG	GG	TT	TT	TT	TT	GG	GG	GG	GG	TT	GG	GG	GG	TT	GG	GG	GG	GG	TT	GG	TT	GG	GG	GG	GG	GG	TT
SCRI_RS_179444	A/G	4	572908722	NA	NA	NA	NA	NA	NA	NA	AA	AA	AA	AA	GG	AA	AA	GG	AA	GG	GG	GG	AA	AA	AA	AA	AA	AA	AA	AA	GG	AA	AA	AA	AA	AA	AA	GG	AA	GG	AA	AA	AA	AA	AA	AA	GG	AA	AA
SCRI_RS_195137	T/C	4	9728103	NA	NA	NA	NA	NA	NA	NA	TT	TT	TT	TT	TT	TT	TT	TT	TT	TT	TT	TT	TT	TT	TT	TT	TT	TT	TT	TT	TT	TT	TT	TT	TT	TT	TT	TT	TT	TT	TT	TT	TT	TT	TT	TT	TT	TT	TT
SCRI_RS_218193	A/C	4	550513003	NA	NA	NA	NA	NA	NA	NA	AA	AA	AA	AA	AA	AA	AA	AA	AA	AA	AA	AA	AA	AA	AA	AA	AA	AA	AA	AA	AA	AA	AA	AA	AA	AC	AA	AA	CC	AA	AA	AA	AA	AA	AA	AA	AA	AA	AA
SCRI_RS_219291	A/G	4	452416751	NA	NA	NA	NA	NA	NA	NA	AA	AA	AA	AA	AA	AA	AA	AA	AA	AA	AA	AA	AA	AA	AA	AA	AA	AA	AA	AA	AA	AA	GG	AA	GG	AG	AA	AA	AA	AA	AA	AA	AA	GG	GG	AA	AA	AA	GG
SCRI_RS_222936	T/C	4	636330714	NA	NA	NA	NA	NA	NA	NA	CC	TT	CC	TT	TT	TT	CC	CC	TT	TT	TT	CC	CC	TT	TT	CC	CC	TT	CC	CC	TT	TT	TT	TT	TT	CC	TT	CC	CC	CC	CC	CC	TT	CC	CC	TT	CC	TT	CC
BOPA1_1582-63	A/T	5	3924414	NA	NA	NA	NA	NA	NA	NA	AA	AA	AA	AA	AA	TT	AA	AA	AA	AA	AA	AA	AA	AA	AA	AA	AA	AA	AA	AA	AA	AA	AA	AA	AA	AA	AA	AA	AA	AA	AA	AA	AA	AA	AA	AA	AA	AA	AA
BOPA1_3200-242	G/A	5	540516129	NA	NA	NA	NA	NA	NA	NA	GA	AA	AA	GG	GG	GG	GG	GG	GG	GG	GG	GG	GG	GG	GG	GG	GG	GG	GG	GG	AA	AA	GG	GG	GG	GG	GG	GG	GG	AA	AA	AA	GG	AA	AA	GG	GG	GG	GG
BOPA1_6116-709	A/G	5	661973764	NA	NA	NA	NA	NA	NA	NA	AA	AA	AA	AA	AA	AA	AA	AA	AA	AA	AA	AA	AA	AA	AA	AA	AA	AA	AA	AA	AA	GG	AA	AA	AA	AA	AA	AA	AA	AA	AA	AA	AA	AA	AA	AA	AA	AA	AA
BOPA1_8180-450	A/G	5	164301181	NA	NA	NA	NA	NA	NA	NA	AA	AA	AA	AA	GG	AA	AA	GG	GG	AA	AA	GG	AA	AA	AA	AA	AA	AA	AA	AA	GG	AA	GG	AA	GG	AA	AA	AA	AA	AA	AA	AA	AA	AA	AA	GG	AA	AA	AA
BOPA2_12_10953	A/G	5	494680404	NA	NA	NA	NA	NA	NA	NA	GG	GG	AA	GG	AA	GG	AA	AA	GG	AA	AA	AA	AA	AA	AA	AA	AA	AA	GG	AA	AA	AA	GG	AA	GG	AA	AA	AA	AA	AA	AA	GG	AA	AA	AA	AA	AA	AA	AA
BOPA2_12_11245	G/C	5	579324077	NA	NA	NA	NA	NA	NA	NA	CC	GG	GG	CC	CC	GG	GG	GG	CC	CC	CC	GG	CC	GG	GG	GG	GG	CC	CC	CC	CC	CC	CC	CC	CC	CC	GG	CC	CC	CC	GG	CC	GG	CC	CC	CC	CC	CC	GG
BOPA2_12_30062	A/C	5	619890644	NA	NA	NA	NA	NA	NA	NA	AA	AA	CC	AA	AA	AA	AA	AA	AA	AA	AA	AA	AA	AA	AA	AA	AA	AA	AA	AA	AA	AA	AA	AA	AA	AA	AA	AA	AA	AA	CC	AA	AA	AA	AA	AA	AA	AA	AA
BOPA2_12_30129	A/G	5	595412293	NA	NA	NA	NA	NA	NA	NA	AA	AA	AA	AA	AA	AA	AA	AA	AA	AA	AA	AA	AA	AA	AA	AA	AA	AA	AA	GG	AA	AA	AA	AA	AA	AA	AA	AA	AA	AA	AA	AA	AA	AA	AA	GG	AA	AA	GG
BOPA2_12_30591	C/G	5	3152370	NA	NA	NA	NA	NA	NA	NA	CC	CC	GG	CC	CC	CC	CC	CC	CC	GG	GG	CC	CC	CC	CC	CC	CC	CC	CC	CC	GG	CC	CC	CC	CC	CG	CC	CC	CC	CC	GG	CC	CC	GG	CC	CC	CC	CC	CC
BOPA2_12_30707	A/G	5	31296243	NA	NA	NA	NA	NA	NA	NA	AA	AA	GG	AA	GG	AA	AA	AA	AA	GG	GG	AA	AA	AA	AA	AA	AA	AA	AA	AA	AA	AA	AA	AA	AA	AA	AA	AA	AA	AA	GG	AA	AA	GG	AA	AA	AA	GG	GG
JHI-Hv50k-2016-277015	G/A	5	407163	NA	NA	NA	NA	NA	NA	NA	GG	GG	GG	GG	GG	AA	GG	GG	AA	AA	AA	GG	GG	AA	AA	AA	AA	GG	GG	AA	GG	GG	AA	AA	AA	GG	AA	GG	GG	GG	GG	GG	AA	GG	GG	GG	GG	GG	GG
JHI-Hv50k-2016-277335	T/G	5	1319231	NA	NA	NA	NA	NA	NA	NA	TT	TT	TT	TT	TT	TT	TT	TT	TT	TT	TT	TT	GG	TT	TT	TT	TT	TT	TT	TT	TT	TT	TT	TT	TT	TG	TT	TT	TT	TT	TT	TT	GG	TT	TT	GG	TT	TT	TT
JHI-Hv50k-2016-278122	T/G	5	3441769	NA	NA	NA	NA	NA	NA	NA	TT	TT	GG	TT	TT	TT	TT	TT	TT	GG	GG	TT	TT	TT	TT	TT	TT	TT	TT	TT	GG	TT	TT	TT	TT	GG	TT	TT	TT	TT	GG	TT	TT	GG	TT	TT	TT	TT	TT
JHI-Hv50k-2016-278443	T/C	5	4137485	NA	NA	NA	NA	NA	NA	NA	TT	TT	CC	TT	TT	TT	CC	TT	TT	TT	TT	TT	TT	TT	TT	TT	TT	CC	TT	TT	TT	CC	CC	TT	CC	TT	TT	TT	CC	TT	CC	TT	TT	TT	TT	TT	CC	TT	TT
JHI-Hv50k-2016-278498	G/C	5	4186432	NA	NA	NA	NA	NA	NA	NA	GG	GG	CC	CC	CC	GG	CC	CC	CC	GG	GG	CC	GG	GG	GG	GG	GG	CC	CC	GG	GG	GG	GG	GG	GG	GC	GG	GG	GG	GG	CC	CC	GG	GG	GG	GG	CC	GG	GG
JHI-Hv50k-2016-278520	T/C	5	4538688	NA	NA	NA	NA	NA	NA	NA	TT	TT	TT	TT	TT	TT	TT	TT	TT	TT	TT	TT	CC	TT	TT	TT	TT	TT	TT	TT	TT	TT	TT	CC	TT	TT	TT	TT	TT	TT	TT	TT	CC	TT	TT	TT	TT	TT	TT
JHI-Hv50k-2016-278582	A/C	5	4700053	NA	NA	NA	NA	NA	NA	NA	AA	AA	CC	AA	AA	AA	AA	AA	AA	CC	CC	AA	AA	CC	CC	CC	CC	AA	AA	AA	CC	CC	CC	AA	CC	CC	AA	AA	AA	AA	CC	AA	AA	AA	AA	AA	AA	AA	AA
JHI-Hv50k-2016-278775	A/T	5	5563282	NA	NA	NA	NA	NA	NA	NA	AA	AA	TT	AA	AA	AA	AA	AA	AA	TT	TT	AA	TT	AA	AA	AA	AA	AA	AA	AA	TT	AA	AA	TT	AA	TT	AA	AA	AA	AA	TT	AA	TT	AA	AA	AA	AA	AA	AA
JHI-Hv50k-2016-279408	G/A	5	6659949	NA	NA	NA	NA	NA	NA	NA	GG	GG	GG	GG	GG	GG	GG	GG	GG	GG	GG	GG	GG	GG	GG	GG	GG	GG	GG	GG	AA	GG	GG	GG	GG	GG	GG	GG	GG	GG	GG	GG	GG	GG	GG	GG	GG	GG	GG
JHI-Hv50k-2016-279605	G/A	5	6940518	NA	NA	NA	NA	NA	NA	NA	GG	GG	GG	GG	GG	GG	GG	GG	GG	GG	GG	GG	GG	GG	GG	GG	GG	GG	GG	GG	GG	GG	GG	GG	GG	GG	GG	GG	GG	GG	GG	GG	GG	GG	GG	GG	GG	GG	GG
JHI-Hv50k-2016-280241	T/A	5	8053453	NA	NA	NA	NA	NA	NA	NA	TT	TT	TT	TT	TT	TT	TT	TT	TT	TT	TT	TT	TT	TT	TT	TT	TT	TT	TT	TT	TT	TT	TT	AA	TT	AA	AA	TT	TT	TT	TT	TT	AA	TT	TT	TT	TT	TT	TT
JHI-Hv50k-2016-280661	C/T	5	8666058	NA	NA	NA	NA	NA	NA	NA	CC	CC	CC	TT	TT	CC	CT	CT	TT	CC	CC	TT	TT	CC	CC	CC	CC	CC	TT	CC	CC	CC	CC	TT	CC	TT	CC	CC	TT	CC	CC	CC	TT	CC	TT	CT	CC	CC	CC
JHI-Hv50k-2016-280749	A/C	5	8876196	NA	NA	NA	NA	NA	NA	NA	AA	CC	AA	AA	AA	AA	AA	AA	AA	AA	AA	AA	AA	AA	AA	AA	AA	AA	AA	AA	AA	CC	AA	AA	AA	CC	CC	AA	AA	AA	AA	AA	AA	CC	AA	AA	AA	AA	CC
JHI-Hv50k-2016-280793	A/G	5	9144545	NA	NA	NA	NA	NA	NA	NA	AA	GG	AA	AA	GG	GG	GG	GG	AA	AA	AA	GG	GG	AA	AA	AA	AA	AA	AA	AA	AA	AA	AA	AA	AA	AA	AA	AA	AA	GG	AA	AA	AA	GG	AA	AA	GG	GG	GG
JHI-Hv50k-2016-281124	G/T	5	9908907	NA	NA	NA	NA	NA	NA	NA	GG	GG	GG	GG	GG	GG	GG	GG	GG	GG	GG	GG	GG	GG	GG	GG	GG	GG	GG	GG	GG	GG	GG	TT	GG	GG	GG	GG	GG	GG	GG	GG	GG	GG	GG	GG	TT	GG	GG
JHI-Hv50k-2016-281257	C/G	5	10341192	NA	NA	NA	NA	NA	NA	NA	GG	GG	CC	CC	CC	CC	CG	CC	CC	CC	CC	CC	CC	CC	CC	CC	CC	CC	CG	CC	CC	CC	CC	CC	CC	CG	CC	GG	CC	GG	CC	CC	CC	CC	CC	CC	CC	CC	CC
JHI-Hv50k-2016-281265	T/C	5	10351480	NA	NA	NA	NA	NA	NA	NA	TT	TT	TT	CC	CC	TT	CC	TT	TT	TT	TT	TT	CC	CC	CC	CC	CC	TT	TT	TT	TT	CC	TT	TT	TT	CC	CC	TT	TT	TT	TT	TT	CC	TT	CC	TT	TT	TT	TT
JHI-Hv50k-2016-281470	T/C	5	11136356	NA	NA	NA	NA	NA	NA	NA	TT	TT	TT	TT	TT	TT	TT	TT	TT	TT	TT	TT	TT	TT	TT	TT	TT	TT	TT	TT	TT	TT	TT	CC	TT	TT	TT	TT	TT	CC	TT	TT	TT	TT	TT	CC	TT	TT	TT
JHI-Hv50k-2016-281523	T/C	5	11405748	NA	NA	NA	NA	NA	NA	NA	TT	TT	CC	TT	CC	TT	CC	TT	TT	TT	TT	TT	CC	TT	TT	TT	TT	TT	TT	TT	CC	TT	TT	TT	TT	TC	TT	CC	TT	CC	CC	TT	TT	CC	CC	TT	CC	CC	CC
JHI-Hv50k-2016-281785	T/C	5	12159984	NA	NA	NA	NA	NA	NA	NA	TT	TT	CC	TT	TT	TT	TT	CC	TT	TT	TT	CC	CC	CC	CC	CC	CC	TT	TT	TT	CC	TT	TT	TT	TT	TT	TT	CC	TT	CC	CC	TT	TT	CC	CC	TT	CC	CC	CC
JHI-Hv50k-2016-281914	A/G	5	12290875	NA	NA	NA	NA	NA	NA	NA	AA	AA	GG	GG	AA	GG	AA	AA	AA	GG	GG	AA	AA	AA	AA	AA	AA	GG	AA	GG	GG	AA	AA	GG	AG	AA	AA	AA	AA	AA	GG	AA	GG	AA	AA	AA	AA	AA	AA
JHI-Hv50k-2016-282192	G/A	5	12497372	NA	NA	NA	NA	NA	NA	NA	AA	GG	AA	GG	AA	GG	AA	AA	GG	GG	GG	AA	GG	GG	GG	GG	GG	GG	GG	GG	AA	GG	AA	GG	GA	GG	GG	AA	GG	GG	AA	GG	GG	GG	GG	GG	GG	GG	GG
JHI-Hv50k-2016-282389	T/C	5	12720176	NA	NA	NA	NA	NA	NA	NA	TT	TT	TT	TT	TT	TT	TT	TT	TT	TT	TT	TT	TT	TT	TT	TT	TT	TT	TT	TT	TT	TT	TT	TT	TT	TT	TT	TT	TT	CC	TT	TT	TT	TT	TT	TT	TT	TT	TT
JHI-Hv50k-2016-283365	C/G	5	16945177	NA	NA	NA	NA	NA	NA	NA	CC	GG	CC	CC	GG	CC	CC	CC	CC	CC	CC	CC	CC	CC	CC	CC	CC	GG	CC	CC	CC	CC	CC	CC	CG	CC	GG	CC	CC	CC	CC	CC	CC	CC	CC	CC	CC	CC	CC
JHI-Hv50k-2016-284213	G/A	5	19645657	NA	NA	NA	NA	NA	NA	NA	GG	GG	AA	AA	AA	GA	AA	GG	AA	AA	AA	GG	AA	GG	GG	GG	GG	GG	AA	AA	GG	GG	AA	AA	AA	AA	AA	AA	AA	AA	AA	GG	GG	GG	GG	AA	AA	GG	GG
JHI-Hv50k-2016-284404	T/G	5	20281329	NA	NA	NA	NA	NA	NA	NA	TT	TT	TT	TT	TT	TT	TT	TT	TT	TT	TT	TT	TT	TT	TT	TT	TT	TT	TT	TT	TT	TT	TT	TT	TT	GG	TT	TT	TT	GG	TT	TT	TT	TT	TT	TT	TT	TT	TT
JHI-Hv50k-2016-285863	A/G	5	25227316	NA	NA	NA	NA	NA	NA	NA	AA	AA	AA	GG	GG	AA	GG	GG	GG	AA	AA	GG	GG	AA	AA	AA	AA	AA	GG	AA	AA	AA	AA	GG	AA	GG	AA	AA	GG	AA	AA	GG	GG	AA	GG	GG	GG	AA	AA
JHI-Hv50k-2016-286151	T/C	5	26241342	NA	NA	NA	NA	NA	NA	NA	CC	CC	TT	CC	TT	TT	TT	TT	CC	CC	CC	TT	CC	TT	TT	TT	TT	TT	TT	TT	TT	TT	TT	CC	TT	CC	TT	CC	TT	TT	TT	CC	TT	TT	CC	CC	CC	TT	TT
JHI-Hv50k-2016-286337	G/T	5	27759806	NA	NA	NA	NA	NA	NA	NA	GG	GG	GG	TT	GG	TT	GG	GG	TT	TT	TT	GG	TT	GG	GG	GG	GG	GG	GG	TT	TT	TT	GG	TT	GG	TT	GG	GG	GG	GG	GG	TT	GG	GG	TT	TT	TT	GG	GG
JHI-Hv50k-2016-286855	C/T	5	30204289	NA	NA	NA	NA	NA	NA	NA	CC	CC	CC	CC	CC	CC	CC	CC	CC	CC	CC	CC	CC	CC	CC	CC	CC	CC	CC	CC	CC	CC	CC	CC	CC	CC	CC	CC	CC	CC	CC	CC	CC	CC	CC	CC	CC	CC	CC
JHI-Hv50k-2016-291160	T/C	5	66383237	NA	NA	NA	NA	NA	NA	NA	TT	TT	CC	CC	CC	TT	TT	CC	CC	TT	TT	CC	CC	TT	TT	TT	TT	CC	CC	CC	CC	CC	CC	TT	CC	TC	TT	TT	CC	TT	CC	CC	TT	TT	CC	CC	CC	CC	TT
JHI-Hv50k-2016-297783	G/A	5	315391734	NA	NA	NA	NA	NA	NA	NA	AA	AA	GG	GG	AA	AA	GG	GG	GG	GG	GG	GG	GG	GG	GG	GG	GG	GG	GG	GG	GG	AA	GG	GG	GG	GG	GG	AA	GG	GG	GG	GG	GG	AA	GG	GG	GG	GG	AA
JHI-Hv50k-2016-299883	C/T	5	368982891	NA	NA	NA	NA	NA	NA	NA	TT	TT	TT	CC	TT	TT	CC	CC	CC	CC	CC	CC	CC	TT	TT	TT	TT	CC	CC	CC	TT	CC	TT	TT	TT	CT	CC	TT	TT	CC	TT	CC	TT	CC	TT	CC	TT	TT	CC
JHI-Hv50k-2016-300827	G/A	5	376419809	NA	NA	NA	NA	NA	NA	NA	GG	GG	AA	GG	AA	GG	AA	GG	GG	GG	GG	GG	GG	AA	AA	AA	AA	GG	GG	AA	GG	AA	GG	GG	GG	GG	GG	GG	AA	AA	AA	GG	AA	GG	AA	GG	GG	GG	GG
JHI-Hv50k-2016-300925	A/G	5	378735646	NA	NA	NA	NA	NA	NA	NA	AA	AA	AA	AA	AA	AA	AA	AA	AA	AA	AA	AA	AA	AA	AA	AA	AA	AA	AA	AA	AA	AA	AA	AA	AA	GG	AA	AA	AA	AA	AA	AA	AA	AA	AA	AA	GG	AA	AA
JHI-Hv50k-2016-305729	A/G	5	462773888	NA	NA	NA	NA	NA	NA	NA	AA	AA	AA	GG	GG	AA	GG	GG	AA	AA	AA	GG	AA	AA	AA	AA	AA	AA	AA	GG	AA	AA	AA	AA	AA	AG	AA	AA	GG	AA	AA	AA	AA	AA	AA	GG	AA	AA	AA
JHI-Hv50k-2016-307515	T/C	5	481886328	NA	NA	NA	NA	NA	NA	NA	CC	CC	TT	TT	TT	TT	TT	TT	TT	TT	TT	TT	TT	TT	TT	TT	TT	TT	TT	TT	CC	TT	TT	CC	TT	CC	TT	CC	TT	TT	TT	TT	TT	TT	TT	TT	CC	TT	TT
JHI-Hv50k-2016-308358	T/C	5	487796519	NA	NA	NA	NA	NA	NA	NA	TT	TT	TT	TT	TT	CC	TT	TT	TT	TT	TT	TT	TT	TT	TT	TT	TT	TT	TT	TT	TT	TT	TT	TT	TT	TC	TT	TT	CC	TT	TT	TT	TT	TT	TT	TT	TT	TT	TT
JHI-Hv50k-2016-308611	G/A	5	492180622	NA	NA	NA	NA	NA	NA	NA	GG	GG	GG	AA	GG	GG	AA	AA	AA	AA	AA	GG	GG	GG	GG	GG	GG	GG	AA	AA	GG	GG	AA	AA	AA	GG	AA	GG	AA	AA	GG	AA	GG	GG	GG	GG	GG	GG	GG
JHI-Hv50k-2016-308845	C/A	5	495147296	NA	NA	NA	NA	NA	NA	NA	AA	AA	CC	AA	CC	CC	CC	CC	AA	CC	CC	CC	CC	AA	AA	AA	AA	CC	AA	CC	CC	CC	CC	CC	CC	AA	AA	AA	CC	CC	CC	AA	AA	AA	AA	CC	AA	AA	AA
JHI-Hv50k-2016-309663	A/C	5	503110566	NA	NA	NA	NA	NA	NA	NA	CC	AA	CC	AA	CC	AA	AA	AA	AA	AA	AA	AA	AA	AA	AA	AA	AA	AA	AA	AA	AA	AA	AA	AA	AA	AA	AA	CC	AA	AA	CC	AA	AA	AA	AA	AA	AA	AA	AA
JHI-Hv50k-2016-309748	C/T	5	504435622	NA	NA	NA	NA	NA	NA	NA	TT	TT	TT	TT	TT	TT	TT	CC	TT	CC	CC	TT	TT	CC	CC	CC	CC	TT	TT	TT	CC	TT	CC	TT	CC	CC	CC	TT	TT	CC	TT	TT	CC	CC	CC	CC	CC	CC	CC
JHI-Hv50k-2016-309890	C/T	5	506222570	NA	NA	NA	NA	NA	NA	NA	CC	TT	CC	CC	CC	TT	TT	TT	CC	TT	TT	TT	CC	CC	CC	CC	CC	TT	CC	CC	TT	TT	TT	CC	TT	TT	CC	CC	TT	TT	CC	CC	CC	CC	CC	CC	TT	CC	CC
JHI-Hv50k-2016-310041	A/G	5	509315849	NA	NA	NA	NA	NA	NA	NA	AA	AA	AA	AA	GG	AA	AA	GG	AA	GG	GG	AA	AA	AA	AA	AA	AA	AA	AA	AA	AA	AA	GG	AA	GG	AG	AA	AA	AA	AA	AA	AA	AA	AA	AA	AA	AA	AA	AA
JHI-Hv50k-2016-310086	A/T	5	509766590	NA	NA	NA	NA	NA	NA	NA	TT	TT	AA	TT	AA	TT	TT	AA	TT	AA	AA	AA	TT	AA	AA	AA	AA	TT	TT	TT	TT	TT	AA	AA	AA	TT	AA	TT	TT	AA	AA	TT	AA	TT	AA	AA	TT	AA	AA
JHI-Hv50k-2016-310290	C/T	5	512981474	NA	NA	NA	NA	NA	NA	NA	CC	TT	CC	TT	CC	CC	TT	CC	TT	CC	CC	CC	TT	CC	CC	CC	CC	CC	TT	CC	TT	CC	TT	TT	TT	CC	TT	CC	TT	CC	CC	TT	TT	TT	TT	TT	CC	TT	TT
JHI-Hv50k-2016-310433	T/C	5	516539338	NA	NA	NA	NA	NA	NA	NA	CC	TT	TT	TT	TT	TT	TT	TT	TT	TT	TT	CC	TT	CC	CC	CC	CC	TT	TT	TT	CC	CC	TT	TT	TT	TC	TT	CC	TT	TT	TT	TT	TT	TT	TT	TT	TT	TT	TT
JHI-Hv50k-2016-311130	G/A	5	519895678	NA	NA	NA	NA	NA	NA	NA	AA	AA	GG	GG	GG	GG	AA	GG	GG	GG	GG	AA	GG	GG	GG	GG	GG	AA	AA	AA	GG	GG	GG	GG	GG	GG	GG	AA	GG	AA	GG	GG	AA	GG	GG	GG	GG	GG	GG
JHI-Hv50k-2016-311986	T/C	5	529074707	NA	NA	NA	NA	NA	NA	NA	CC	CC	CC	TT	TT	CC	TT	TT	TT	TT	TT	TT	TT	TT	TT	TT	TT	TT	TT	CC	CC	CC	CC	TT	CC	CC	TT	CC	CC	CC	CC	TT	TT	TT	TT	TT	CC	TT	TT
JHI-Hv50k-2016-313622	A/C	5	535605717	NA	NA	NA	NA	NA	NA	NA	CC	CC	AA	CC	CC	CC	CC	CC	CC	CC	CC	CC	CC	AA	AA	AA	AA	CC	CC	CC	AA	CC	CC	AA	CC	CC	AA	CC	CC	AA	AA	CC	AA	AA	AA	CC	CC	AA	AA
JHI-Hv50k-2016-313840	A/G	5	536297520	NA	NA	NA	NA	NA	NA	NA	GG	GG	AA	AA	AA	GG	AA	AA	AA	AA	AA	AA	AA	AA	AA	AA	AA	AA	GG	AA	AA	GG	GG	AA	GG	AA	AA	GG	AA	GG	AA	AA	AA	AA	AA	AA	AA	AA	AA
JHI-Hv50k-2016-314042	G/C	5	536852325	NA	NA	NA	NA	NA	NA	NA	GG	GG	CC	GG	GG	GG	GG	GG	GG	GG	GG	GG	GG	GG	GG	GG	GG	GG	GG	CC	GG	GG	GG	GG	GG	GC	GG	GG	GG	CC	CC	CC	CC	CC	GG	GG	GG	CC	GG
JHI-Hv50k-2016-314118	C/G	5	538328811	NA	NA	NA	NA	NA	NA	NA	CC	CC	CC	CC	CC	CC	CC	CC	CC	CC	CC	CC	CC	CC	CC	CC	CC	CC	CC	CC	CC	CC	CC	CC	CC	CC	CC	CC	CC	CC	CC	CC	CC	CC	CC	CC	CC	CC	CC
JHI-Hv50k-2016-314302	T/C	5	540124377	NA	NA	NA	NA	NA	NA	NA	TT	TT	TT	TT	TT	TT	TT	TT	TT	TT	TT	TT	TT	CC	CC	CC	CC	TT	TT	CC	TT	TT	TT	CC	TT	TT	CC	TT	TT	TT	TT	CC	TT	TT	TT	CC	TT	TT	CC
JHI-Hv50k-2016-314440	T/C	5	540904602	NA	NA	NA	NA	NA	NA	NA	CC	CC	CC	TT	TT	TT	TT	TT	TT	TT	TT	TT	TT	TT	TT	TT	TT	TT	TT	TT	CC	CC	TT	TT	TT	TT	TT	CC	TT	CC	CC	TT	TT	TT	CC	TT	TT	TT	TT
JHI-Hv50k-2016-314653	C/T	5	541703323	NA	NA	NA	NA	NA	NA	NA	CC	TT	TT	CC	CC	CC	CC	CC	CC	CC	CC	CC	CC	TT	TT	TT	TT	CC	CC	CC	CC	TT	CC	TT	CC	CC	TT	CC	CC	CC	TT	CC	CC	TT	TT	TT	CC	CC	TT
JHI-Hv50k-2016-315061	G/A	5	542734282	NA	NA	NA	NA	NA	NA	NA	GG	GG	AA	AA	AA	GG	GG	AA	AA	GG	GG	AA	GG	GG	GG	GG	GG	GG	AA	GG	GG	GG	GG	GG	GG	GG	GG	GG	GG	GG	AA	GG	GG	GG	GG	GG	GG	GG	GG
JHI-Hv50k-2016-315115	C/A	5	543168740	NA	NA	NA	NA	NA	NA	NA	CC	CC	CC	CC	CC	CC	CC	CC	CC	CC	CC	CC	CC	CC	CC	CC	CC	CC	CC	CC	CC	CC	CC	CC	CC	CC	CC	CC	CC	CC	CC	CC	AA	CC	CC	CC	CC	AA	CC
JHI-Hv50k-2016-315380	G/A	5	544620441	NA	NA	NA	NA	NA	NA	NA	AA	GG	GG	GG	GG	GG	GG	GG	GG	GG	GG	GG	GG	AA	AA	AA	AA	GG	GG	GG	GG	GG	GG	AA	GG	GG	AA	AA	GG	GG	GG	GG	GG	AA	AA	AA	GG	GG	AA
JHI-Hv50k-2016-316646	G/A	5	547666444	NA	NA	NA	NA	NA	NA	NA	GG	GG	GG	GG	GG	AA	AA	GG	GG	AA	AA	GG	GG	GG	GG	GG	GG	AA	GG	GG	GG	GG	GG	GG	GG	AA	GG	GG	GG	GG	GG	AA	GG	GG	GG	GG	AA	GG	GG
JHI-Hv50k-2016-316918	T/C	5	551811298	NA	NA	NA	NA	NA	NA	NA	TT	TT	TT	TT	TT	TT	CC	TT	TT	TT	TT	TT	TT	TT	TT	TT	TT	CC	TT	TT	TT	TT	CC	TT	CC	CC	TT	TT	TT	TT	TT	CC	TT	TT	TT	TT	TT	TT	TT
JHI-Hv50k-2016-316993	A/G	5	551938991	NA	NA	NA	NA	NA	NA	NA	AA	AA	AA	AA	AA	GG	AA	AA	AA	AA	AA	AA	AA	AA	AA	AA	AA	AA	AA	AA	AA	AA	AA	AA	AA	AA	AA	AA	AA	AA	AA	AA	AA	AA	AA	AA	AA	AA	AA
JHI-Hv50k-2016-317067	A/G	5	552022511	NA	NA	NA	NA	NA	NA	NA	AA	GG	AA	AA	AA	AA	AA	AA	AA	AA	AA	AA	AA	AA	AA	AA	AA	AA	AA	AA	AA	GG	AA	AA	AA	AA	AA	AA	AA	AA	AA	AA	AA	AA	AA	AA	AA	AA	AA
JHI-Hv50k-2016-318762	C/T	5	554854359	NA	NA	NA	NA	NA	NA	NA	TT	CC	CC	CC	CC	CC	CC	CC	CC	CC	CC	CC	TT	CC	CC	CC	CC	CC	CC	TT	TT	CC	CC	TT	CC	CC	CC	CC	CC	CC	CC	CC	CC	CC	CC	CC	CC	CC	CC
JHI-Hv50k-2016-318898	C/A	5	555257215	NA	NA	NA	NA	NA	NA	NA	CC	CC	CC	CC	CC	CC	CC	CC	CC	CC	CC	CC	AA	CC	CC	CC	CC	CC	CC	AA	AA	CC	CC	AA	CC	CC	CC	CC	CC	CC	CC	CC	CC	CC	CC	CC	CC	CC	CC
JHI-Hv50k-2016-319287	A/G	5	557016957	NA	NA	NA	NA	NA	NA	NA	GG	GG	AA	AA	AA	AA	AA	AA	AA	AA	AA	AA	AA	AA	AA	AA	AA	AA	AA	AA	GG	AA	AG	GG	AA	AA	GG	AA	AA	AA	AA	AA	AA	AA	AA	AA	AA	AA	AA
JHI-Hv50k-2016-319872	A/G	5	558729205	NA	NA	NA	NA	NA	NA	NA	GG	AA	AA	GG	GG	GG	GG	GG	GG	GG	GG	GG	GG	AA	AA	AA	AA	GG	GG	AA	GG	AA	AG	GG	GG	GG	GG	GG	GG	GG	AA	GG	GG	GG	AA	AA	GG	GG	AA
JHI-Hv50k-2016-320591	C/T	5	561549005	NA	NA	NA	NA	NA	NA	NA	CC	CC	CC	CC	CC	CC	CC	CC	CC	TT	TT	CC	CC	TT	TT	TT	TT	CC	CC	CC	CC	CC	CC	CC	CC	TT	CC	CC	CC	CC	CC	CC	CC	CC	CC	CC	CC	CC	CC
JHI-Hv50k-2016-321026	G/T	5	563282242	NA	NA	NA	NA	NA	NA	NA	TT	GG	TT	TT	GG	TT	GG	TT	TT	TT	TT	GG	GG	TT	TT	TT	TT	GG	GG	TT	GG	GG	GT	GG	GG	TT	GG	GG	GG	GG	TT	TT	GG	GG	GG	GG	TT	TT	TT
JHI-Hv50k-2016-321405	T/C	5	564848207	NA	NA	NA	NA	NA	NA	NA	TT	TT	TT	TT	TT	TT	TT	TT	TT	TT	TT	TT	TT	CC	CC	CC	CC	TT	TT	TT	TT	TT	TT	CC	TT	TT	TT	TT	TT	TT	TT	TT	TT	TT	CC	TT	TT	TT	TT
JHI-Hv50k-2016-322240	C/T	5	568003497	NA	NA	NA	NA	NA	NA	NA	CC	CC	CC	CC	CC	TT	CC	CC	CC	CC	CC	CC	TT	CC	CC	CC	CC	CC	CC	CC	CC	CC	CT	TT	CT	CC	CC	CC	CC	CC	CC	CC	CC	CC	TT	CC	TT	CC	CC
JHI-Hv50k-2016-322832	A/G	5	569308558	NA	NA	NA	NA	NA	NA	NA	AA	AA	AA	AA	AA	AA	AA	AA	AA	AA	AA	AA	GG	AA	AA	AA	AA	AA	AA	AA	AA	AA	AG	AA	AG	AA	AA	AA	AA	AA	AA	AA	AA	AA	AA	AA	AA	AA	AA
JHI-Hv50k-2016-323025	A/G	5	570360383	NA	NA	NA	NA	NA	NA	NA	AA	AA	AA	AA	AA	GG	AA	AA	AA	AA	AA	GG	GG	AA	AA	AA	AA	GG	AA	AA	AA	AA	AG	AA	AG	AA	GG	AA	AA	AA	AA	AA	AA	AA	AA	AA	GG	GG	GG
JHI-Hv50k-2016-323239	A/G	5	571278416	NA	NA	NA	NA	NA	NA	NA	GG	AA	AA	AA	GG	AA	AA	AA	AA	AA	AA	AA	AA	AA	AA	AA	AA	GG	AA	AA	AA	AA	AA	GG	AA	AG	GG	GG	AA	GG	AA	AA	AA	GG	GG	GG	AA	GG	GG
JHI-Hv50k-2016-323633	G/A	5	573013809	NA	NA	NA	NA	NA	NA	NA	GG	GG	GG	GG	GG	GG	AA	GG	GG	GG	GG	GG	GG	GG	GG	GG	GG	GG	GG	GG	GG	GG	GA	GG	GA	GG	GG	GG	GG	GG	GG	GG	AA	GG	GG	GG	AA	GG	GG
JHI-Hv50k-2016-323825	C/G	5	573569059	NA	NA	NA	NA	NA	NA	NA	CC	CC	CC	CC	CC	CC	GG	CC	CC	CC	CC	CC	CC	GG	GG	GG	GG	CC	CC	CC	CC	GG	CG	CC	CG	CG	CC	CC	CC	CC	CC	CC	GG	GG	CC	CC	GG	CC	CC
JHI-Hv50k-2016-324502	T/C	5	575088411	NA	NA	NA	NA	NA	NA	NA	CC	TT	CC	TT	TT	TT	TT	TT	TT	CC	CC	TT	TT	TT	TT	TT	TT	TT	TT	TT	TT	TT	TT	CC	TT	CC	TT	CC	TT	TT	CC	TT	TT	CC	TT	TT	TT	TT	TT
JHI-Hv50k-2016-324742	C/G	5	575267119	NA	NA	NA	NA	NA	NA	NA	CC	CC	GG	CC	CC	GG	CC	GG	CC	GG	GG	GG	CC	GG	GG	GG	GG	CC	GG	CC	CC	CC	GG	GG	GG	CC	GG	CC	GG	GG	GG	GG	CC	CC	CC	CC	CC	GG	CC
JHI-Hv50k-2016-324766	G/A	5	575310250	NA	NA	NA	NA	NA	NA	NA	GG	GG	GG	GG	GG	GG	GG	GG	GG	GG	GG	GG	GG	GG	GG	GG	GG	GG	GG	GG	GG	GG	GG	GG	GG	GG	GG	GG	GG	GG	GG	GG	GG	GG	GG	GG	GG	GG	GG
JHI-Hv50k-2016-325190	T/C	5	576152946	NA	NA	NA	NA	NA	NA	NA	TT	TT	CC	TT	TT	TT	TT	TT	TT	TT	TT	TT	TT	TT	TT	TT	TT	TT	TT	TT	TT	TT	TT	TT	TT	TC	TT	TT	TT	TT	CC	TT	TT	TT	TT	TT	TT	TT	TT
JHI-Hv50k-2016-325295	G/A	5	576242994	NA	NA	NA	NA	NA	NA	NA	GG	GG	GG	GG	GG	AA	GG	GG	GG	GG	GG	GG	GG	GG	GG	GG	GG	GG	GG	GG	GG	GG	GG	GG	GG	GG	GG	GG	GG	GG	GG	GG	GG	GG	GG	GG	GG	GG	GG
JHI-Hv50k-2016-326958	A/T	5	580589650	NA	NA	NA	NA	NA	NA	NA	AA	TT	AA	AA	AA	AA	AA	AA	AA	AA	AA	AA	AA	TT	TT	TT	TT	AA	AA	AA	AA	AA	AA	AA	AA	AA	TT	AA	AA	AA	AA	AA	AA	AA	AA	AA	AA	AA	TT
JHI-Hv50k-2016-328217	T/C	5	583314312	NA	NA	NA	NA	NA	NA	NA	TT	TT	TT	TT	TT	TT	TT	CC	TT	TT	TT	TT	CC	TT	TT	TT	TT	TT	TT	CC	TT	TT	TT	CC	TT	TT	CC	TT	CC	TT	TT	CC	TT	CC	CC	CC	TT	TT	CC
JHI-Hv50k-2016-329040	C/T	5	585256463	NA	NA	NA	NA	NA	NA	NA	CC	TT	CC	CC	TT	CC	CC	CC	CC	CC	CC	CC	CC	CC	CC	CC	CC	CC	CC	CC	CC	CC	CC	CC	CC	CC	CC	CC	CC	CC	CC	CC	CC	TT	TT	TT	CC	CC	CC
JHI-Hv50k-2016-329380	A/G	5	585707797	NA	NA	NA	NA	NA	NA	NA	AA	AA	AA	AA	AA	AA	AA	AA	AA	AA	AA	AA	AA	AA	AA	AA	AA	AA	AA	AA	AA	AA	AA	AA	AA	AG	GG	AA	AA	AA	AA	AA	AA	AA	AA	AA	AA	AA	AA
JHI-Hv50k-2016-329791	C/G	5	586617147	NA	NA	NA	NA	NA	NA	NA	CC	CC	GG	CC	CC	CC	CC	CC	CC	GG	GG	GG	GG	CC	CC	CC	CC	CC	CC	GG	CC	CC	CG	GG	CG	GG	CC	CC	GG	CC	GG	GG	GG	GG	GG	CC	CC	GG	CC
JHI-Hv50k-2016-330547	T/G	5	587387506	NA	NA	NA	NA	NA	NA	NA	TT	TT	TT	TT	TT	TT	TT	TT	TT	TT	TT	GG	TT	TT	TT	TT	TT	TT	TT	TT	TT	TT	TT	GG	TT	TG	TT	TT	TT	TT	TT	TT	TT	TT	TT	GG	TT	TT	TT
JHI-Hv50k-2016-331093	C/T	5	587974338	NA	NA	NA	NA	NA	NA	NA	CC	CC	CC	TT	CC	TT	CC	TT	TT	TT	TT	TT	TT	CC	CC	CC	CC	CC	CC	TT	CC	CC	CT	TT	CT	TT	CC	CC	TT	CC	CC	TT	TT	TT	TT	TT	CC	CC	TT
JHI-Hv50k-2016-331458	T/C	5	588902069	NA	NA	NA	NA	NA	NA	NA	TT	TT	CC	TT	TT	CC	TT	TT	CC	TT	TT	CC	CC	TT	TT	CC	CC	TT	CC	CC	TT	TT	TC	CC	TC	CC	CC	TT	CC	TT	CC	CC	CC	TT	TT	TT	TT	CC	TT
JHI-Hv50k-2016-331598	C/A	5	589121507	NA	NA	NA	NA	NA	NA	NA	AA	AA	CC	CC	CC	CC	AA	CC	CC	CC	CC	CC	CC	AA	AA	CC	CC	AA	CC	CC	AA	CC	CC	CC	CC	CC	CC	AA	CC	CC	CC	CC	AA	AA	AA	AA	CC	CC	CC
JHI-Hv50k-2016-331900	C/T	5	589777549	NA	NA	NA	NA	NA	NA	NA	TT	TT	CC	CC	CC	CC	CC	CC	CC	CC	CC	CC	CC	CC	CC	CC	CC	CC	CC	CC	TT	CC	CC	CC	CC	CC	CC	TT	CC	CC	CC	CC	CC	CC	CC	CC	CC	CC	CC
JHI-Hv50k-2016-332820	G/A	5	591813475	NA	NA	NA	NA	NA	NA	NA	GG	GG	GG	AA	GG	GG	GG	GG	GG	GG	GG	GG	GG	GG	GG	GG	GG	GG	GG	GG	GG	GG	GG	GG	GG	AA	GG	GG	GG	GG	GG	GG	GG	AA	GG	AA	GG	GG	GG
JHI-Hv50k-2016-333446	T/G	5	593828512	NA	NA	NA	NA	NA	NA	NA	TT	TT	TT	TT	TT	TT	TT	TT	GG	TT	TT	TT	GG	TT	TT	TT	TT	TT	GG	TT	TT	TT	TT	TT	TT	TT	TT	TT	GG	TT	TT	GG	TT	TT	TT	TT	TT	TT	TT
JHI-Hv50k-2016-335933	A/G	5	599121381	NA	NA	NA	NA	NA	NA	NA	AA	AA	AA	AA	AA	AA	AA	AA	AA	AA	AA	AA	AA	AA	AA	AA	AA	AA	AA	AA	GG	AA	AA	AA	AA	GG	AA	AA	AA	AA	AA	AA	AA	GG	GG	AA	AA	AA	AA
JHI-Hv50k-2016-337765	T/C	5	603917644	NA	NA	NA	NA	NA	NA	NA	TT	TT	TT	TT	TT	TT	TT	TT	TT	TT	TT	TT	TT	TT	TT	TT	TT	TT	TT	TT	TT	TT	TT	TT	TT	TT	TT	TT	TT	TT	TT	TT	TT	TT	TT	TT	TT	TT	TT
JHI-Hv50k-2016-338178	T/A	5	606097051	NA	NA	NA	NA	NA	NA	NA	TT	TT	AA	AA	TT	AA	TT	TT	AA	TT	TT	TT	AA	TT	TT	TT	TT	TT	AA	TT	AA	TT	TT	TT	TT	TA	TT	TT	AA	TT	AA	AA	TT	TT	TT	AA	AA	TT	TT
JHI-Hv50k-2016-338897	T/C	5	608906858	NA	NA	NA	NA	NA	NA	NA	TT	CC	CC	CC	CC	TT	TT	CC	TT	TT	TT	CC	TT	CC	CC	TT	TT	CC	CC	CC	TT	TT	CC	TT	CC	TT	TT	TT	CC	TT	CC	CC	CC	CC	TT	TT	TT	CC	CC
JHI-Hv50k-2016-340216	A/G	5	610552977	NA	NA	NA	NA	NA	NA	NA	AA	AA	AA	AA	AA	AA	AA	AA	AA	AA	AA	AA	AA	AA	AA	AA	AA	AA	AA	AA	AA	AA	AA	AA	AA	AA	AA	AA	AA	AA	AA	AA	AA	AA	AA	AA	AA	AA	AA
JHI-Hv50k-2016-340365	T/C	5	610690352	NA	NA	NA	NA	NA	NA	NA	TT	TT	TT	TT	TT	TT	TT	TT	TT	TT	TT	TT	TT	TT	TT	TT	TT	TT	TT	TT	TT	TT	TT	TT	TT	TC	TT	TT	TT	TT	TT	TT	TT	TT	TT	TT	TT	TT	TT
JHI-Hv50k-2016-342119	T/C	5	614069967	NA	NA	NA	NA	NA	NA	NA	TT	CC	CC	TT	TT	TT	TT	TT	TT	TT	TT	TT	TT	TT	TT	TT	TT	TT	TT	TT	TT	CC	TT	TT	TT	TT	CC	TT	TT	TT	CC	TT	TT	CC	TT	TT	TT	CC	CC
JHI-Hv50k-2016-342142	T/G	5	614133029	NA	NA	NA	NA	NA	NA	NA	GG	GG	TT	TT	GG	TT	GG	TT	TT	TT	TT	TT	TT	TT	TT	TT	TT	TT	TT	TT	TT	TT	TT	TT	TT	TG	TT	GG	TT	TT	TT	TT	TT	TT	TT	TT	TT	TT	TT
JHI-Hv50k-2016-342530	A/T	5	614928509	NA	NA	NA	NA	NA	NA	NA	AA	AA	AA	AA	AA	AA	AA	AA	AA	AA	AA	AA	AA	AA	AA	AA	AA	AA	AA	AA	AA	TT	AA	AA	AA	AA	AA	AA	AA	AA	AA	AA	TT	AA	AA	AA	TT	AA	TT
JHI-Hv50k-2016-343911	G/A	5	618537995	NA	NA	NA	NA	NA	NA	NA	GG	AA	GG	GG	GG	GG	GG	GG	GG	GG	GG	GG	GG	GG	GG	GG	GG	GG	GG	GG	GG	GG	GG	GG	GG	GG	GG	AA	GG	GG	GG	GG	GG	GG	GG	GG	GG	GG	GG
JHI-Hv50k-2016-344094	A/G	5	619597866	NA	NA	NA	NA	NA	NA	NA	GG	AA	AA	AA	GG	AA	AA	AA	AA	AA	AA	AA	AA	AA	AA	AA	AA	AA	AA	AA	AA	AA	AA	AA	AA	AA	AA	GG	AA	AA	AA	AA	AA	AA	AA	AA	AA	AA	AA
JHI-Hv50k-2016-345244	A/C	5	622521138	NA	NA	NA	NA	NA	NA	NA	AA	AA	AA	AA	AA	CC	AA	AA	CC	AA	AA	AA	CC	AA	AA	AA	AA	AA	CC	AA	CC	AA	AA	AA	AA	AC	AA	AA	CC	AA	AA	CC	CC	AA	CC	AA	CC	AA	AA
JHI-Hv50k-2016-346453	G/T	5	624912699	NA	NA	NA	NA	NA	NA	NA	TT	TT	GG	GG	TT	TT	GG	TT	TT	TT	TT	TT	TT	GG	GG	GG	GG	TT	GG	GG	GG	GG	GG	GG	GG	TT	GG	TT	GG	GG	GG	GG	GG	GG	TT	TT	TT	GG	TT
JHI-Hv50k-2016-346772	A/T	5	626021676	NA	NA	NA	NA	NA	NA	NA	AA	AA	AA	AA	AA	AA	AA	AA	AA	AA	AA	AA	AA	TT	TT	TT	TT	AA	AA	AA	AA	TT	AA	AA	AA	AA	AA	AA	AA	AA	AA	AA	AA	AA	AA	AA	AA	AA	AA
JHI-Hv50k-2016-348757	C/A	5	631884140	NA	NA	NA	NA	NA	NA	NA	CC	CC	CC	CC	AA	CC	AA	AA	CC	CC	CC	AA	AA	CC	CC	AA	AA	AA	CC	CC	CC	CC	CC	CC	CC	AA	CC	CC	CC	CC	CC	CC	CC	AA	AA	CC	CC	AA	AA
JHI-Hv50k-2016-349362	C/G	5	634725021	NA	NA	NA	NA	NA	NA	NA	CC	CC	CC	CC	CC	CC	CC	CC	CC	CC	CC	CC	CC	CC	CC	CC	CC	CC	CC	CC	CC	GG	CC	CC	CC	CC	CC	CC	CC	CC	CC	CC	CC	CC	CC	CC	CC	CC	CC
JHI-Hv50k-2016-349606	A/G	5	635868266	NA	NA	NA	NA	NA	NA	NA	AA	AA	AA	AA	AA	GG	AA	AA	AA	AA	AA	AA	AA	AA	AA	AA	AA	AA	AA	AA	GG	AA	AA	AA	AA	AG	AA	AA	AA	AA	AA	AA	AA	AA	AA	AA	AA	AA	AA
JHI-Hv50k-2016-350005	G/A	5	636941908	NA	NA	NA	NA	NA	NA	NA	AA	GG	GG	GG	AA	GG	AA	AA	GG	AA	AA	AA	AA	GG	GG	GG	GG	AA	AA	AA	GG	GG	AA	AA	AA	GG	GG	GG	AA	GG	GG	AA	GG	GG	GG	GG	GG	GG	GG
JHI-Hv50k-2016-350133	T/C	5	637280789	NA	NA	NA	NA	NA	NA	NA	TT	CC	TT	TT	TT	CC	TT	TT	TT	TT	TT	TT	TT	CC	CC	CC	CC	TT	TT	TT	CC	CC	TT	TT	TT	TT	TT	CC	TT	TT	TT	TT	TT	CC	CC	TT	TT	TT	CC
JHI-Hv50k-2016-351256	A/G	5	640363997	NA	NA	NA	NA	NA	NA	NA	AA	GG	AA	AA	AA	AA	AA	AA	AA	AA	AA	AA	AA	AA	AA	AA	AA	AA	AA	AA	AA	AA	AA	AA	AA	AA	AA	AA	AA	AA	AA	AA	AA	GG	GG	AA	AA	AA	AA
JHI-Hv50k-2016-352643	G/C	5	642922903	NA	NA	NA	NA	NA	NA	NA	GG	GG	GG	CC	GG	CC	CC	CC	CC	CC	CC	CC	CC	GG	GG	GG	GG	CC	CC	CC	GG	GG	CC	GG	CC	CC	GG	GG	CC	CC	GG	CC	GG	GG	CC	CC	CC	GG	GG
JHI-Hv50k-2016-354871	T/C	5	646226163	NA	NA	NA	NA	NA	NA	NA	TT	TT	TT	TT	TT	TT	TT	TT	TT	TT	TT	TT	TT	TT	TT	TT	TT	TT	TT	TT	TT	TT	TT	TT	TT	TT	TT	TT	TT	TT	TT	TT	TT	TT	CC	TT	TT	TT	TT
JHI-Hv50k-2016-360059	T/C	5	655808328	NA	NA	NA	NA	NA	NA	NA	TT	TT	TT	TT	TT	TT	TT	TT	TT	TT	TT	TT	TT	TT	TT	TT	TT	TT	TT	TT	TT	TT	TT	CC	TT	TC	TT	TT	TT	TT	TT	TT	TT	TT	TT	TT	TT	TT	TT
JHI-Hv50k-2016-360744	A/G	5	656695585	NA	NA	NA	NA	NA	NA	NA	GG	AA	AA	GG	AA	GG	AA	AA	AA	AA	AA	AA	AA	AA	AA	AA	AA	GG	GG	GG	AA	GG	GG	GG	GG	AA	AA	GG	AA	AA	AA	AA	AA	GG	AA	GG	GG	AA	AA
JHI-Hv50k-2016-361826	A/G	5	657934433	NA	NA	NA	NA	NA	NA	NA	AA	GG	AA	GG	GG	GG	AA	AA	AA	AA	AA	AA	AA	AA	AA	AA	AA	AA	GG	AA	GG	GG	AA	GG	AA	AG	GG	GG	AA	AA	AA	GG	AA	GG	AA	GG	GG	GG	GG
JHI-Hv50k-2016-362258	G/A	5	659315124	NA	NA	NA	NA	NA	NA	NA	GG	AA	GG	GG	GG	GG	AA	AA	GG	GG	GG	GG	GG	GG	GG	GG	GG	GG	GG	AA	GG	GG	GG	GG	GG	GG	AA	GG	AA	GG	GG	GG	GG	GG	GG	GG	GG	GG	GG
JHI-Hv50k-2016-362422	T/C	5	659697489	NA	NA	NA	NA	NA	NA	NA	TT	TT	CC	TT	TT	TT	CC	CC	TT	TT	TT	CC	TT	TT	TT	TT	TT	TT	TT	TT	TT	TT	TT	TT	TT	TC	TT	TT	CC	TT	CC	TT	TT	TT	TT	TT	TT	TT	TT
JHI-Hv50k-2016-363636	C/T	5	662196534	NA	NA	NA	NA	NA	NA	NA	CC	CC	CC	CC	TT	CC	CC	TT	CC	TT	TT	TT	CC	CC	CC	TT	TT	TT	CC	CC	CC	CC	TT	TT	TT	CT	TT	CC	CC	TT	CC	TT	TT	TT	TT	TT	CC	TT	TT
JHI-Hv50k-2016-364374	G/C	5	663482485	NA	NA	NA	NA	NA	NA	NA	GG	GG	CC	CC	GG	CC	GG	GG	GG	CC	CC	GG	CC	GG	GG	GG	GG	GG	CC	GG	GG	CC	GG	CC	GG	CC	GG	GG	CC	GG	CC	CC	GG	CC	CC	GG	GG	GG	CC
JHI-Hv50k-2016-365577	C/T	5	664938381	NA	NA	NA	NA	NA	NA	NA	CC	CC	CC	CC	CC	CC	CC	CC	CC	CC	CC	CC	CC	CC	CC	CC	CC	CC	CC	CC	TT	CC	CC	CC	CC	CC	CC	CC	CC	CC	CC	CC	CC	CC	CC	CC	CC	TT	CC
JHI-Hv50k-2016-365590	A/G	5	664995682	NA	NA	NA	NA	NA	NA	NA	AA	AA	AA	GG	GG	AA	GG	GG	GG	AA	AA	GG	AA	GG	GG	GG	GG	AA	GG	AA	GG	AA	GG	AA	GG	GG	AA	GG	GG	AA	AA	GG	AA	AA	AA	AA	AA	GG	AA
JHI-Hv50k-2016-365856	T/C	5	665299072	NA	NA	NA	NA	NA	NA	NA	TT	TT	TT	CC	TT	TT	CC	CC	TT	CC	CC	CC	TT	TT	TT	TT	TT	TT	CC	TT	CC	TT	TT	TT	TT	TT	TT	TT	CC	TT	TT	CC	TT	TT	TT	TT	TT	CC	TT
JHI-Hv50k-2016-366346	G/A	5	667028113	NA	NA	NA	NA	NA	NA	NA	GG	GG	GG	GG	GG	GG	GG	GG	AA	GG	GG	GG	GG	GG	GG	GG	GG	GG	GG	AA	GG	GG	GG	AA	GG	GG	GG	AA	GG	GG	GG	GG	GG	GG	AA	GG	GG	GG	GG
JHI-Hv50k-2016-366394	C/G	5	667303357	NA	NA	NA	NA	NA	NA	NA	CC	GG	CC	CC	GG	CC	GG	GG	GG	CC	CC	GG	GG	CC	CC	CC	CC	CC	CC	GG	CC	GG	CC	CC	CC	CC	CC	GG	CC	GG	CC	CC	CC	CC	GG	CC	GG	CC	CC
SCRI_RS_105868	T/C	5	666128363	NA	NA	NA	NA	NA	NA	NA	TT	TT	TT	TT	TT	TT	TT	TT	TT	TT	TT	TT	TT	CC	CC	TT	TT	TT	TT	TT	TT	TT	TT	TT	TT	TT	TT	CC	TT	TT	TT	TT	TT	TT	TT	TT	TT	TT	TT
SCRI_RS_117283	C/T	5	12137422	NA	NA	NA	NA	NA	NA	NA	CC	CC	CC	CC	CC	CC	CC	CC	CC	CC	CC	CC	CC	CC	CC	CC	CC	CC	CC	CC	CC	CC	TT	CC	TT	CC	CC	CC	CC	CC	CC	CC	CC	CC	CC	CC	CC	CC	CC
SCRI_RS_126187	G/A	5	28597156	NA	NA	NA	NA	NA	NA	NA	GG	GG	GG	GG	GG	AA	GG	GG	GG	GG	GG	GG	GG	AA	AA	AA	AA	GG	GG	GG	AA	GG	GG	GG	GG	GG	AA	GG	GG	GG	GG	GG	GG	GG	GG	GG	GG	AA	GG
SCRI_RS_13964	T/G	5	392357650	NA	NA	NA	NA	NA	NA	NA	TT	TT	GG	TT	TT	TT	TT	TT	TT	TT	TT	TT	TT	TT	TT	TT	TT	TT	TT	TT	TT	TT	TT	TT	TT	TT	TT	TT	GG	TT	GG	TT	GG	TT	TT	TT	TT	TT	TT
SCRI_RS_150470	T/C	5	103472107	NA	NA	NA	NA	NA	NA	NA	TT	TT	TT	TT	TT	TT	CC	TT	TT	TT	TT	TT	TT	TT	TT	TT	TT	TT	TT	TT	TT	TT	TC	TT	TC	TC	TT	TT	TT	TT	TT	TT	CC	TT	TT	TT	CC	TT	TT
SCRI_RS_150540	A/G	5	643744129	NA	NA	NA	NA	NA	NA	NA	AA	AA	AA	AA	AA	GG	AA	AA	AA	AA	AA	AA	AA	AA	AA	AA	AA	AA	AA	AA	AA	AA	AA	AA	AA	AG	AA	AA	AA	AA	AA	AA	AA	AA	GG	AA	AA	AA	AA
SCRI_RS_156295	A/G	5	23671741	NA	NA	NA	NA	NA	NA	NA	GG	GG	AA	AA	AA	AA	AA	AA	AA	AA	AA	AA	AA	AA	AA	AA	AA	GG	AA	AA	AA	AA	AA	AA	AA	AA	AA	AA	AA	AA	AA	AA	AA	AA	AA	AA	AA	AA	AA
SCRI_RS_157334	T/C	5	562625302	NA	NA	NA	NA	NA	NA	NA	TT	TT	TT	TT	TT	TT	TT	TT	TT	TT	TT	TT	TT	TT	TT	TT	TT	TT	TT	TT	TT	TT	TT	CC	TT	TC	TT	TT	TT	CC	TT	TT	TT	TT	TT	TT	TT	TT	TT
SCRI_RS_166296	C/T	5	514651763	NA	NA	NA	NA	NA	NA	NA	CC	CC	CC	CC	TT	CC	CC	CC	CC	CC	CC	TT	CC	CC	CC	CC	CC	CC	CC	CC	CC	CC	CC	CC	CC	CC	CC	CC	CC	TT	CC	CC	CC	CC	CC	CC	CC	CC	CC
SCRI_RS_167850	G/A	5	663360145	NA	NA	NA	NA	NA	NA	NA	GG	GG	GG	GG	GG	GG	GG	GG	GG	GG	GG	GG	GG	GG	GG	GG	GG	GG	GG	GG	GG	GG	GG	GG	GG	GG	GG	GG	GG	GG	GG	GG	GG	GG	GG	GG	GG	GG	GG
SCRI_RS_175743	G/A	5	222522051	NA	NA	NA	NA	NA	NA	NA	GG	AA	GG	GG	GG	GG	GG	GG	GG	GG	GG	GG	GG	GG	GG	GG	GG	GG	GG	GG	GG	GG	GG	GG	GG	GG	GG	GG	GG	GG	GG	GG	GG	AA	AA	GG	GG	GG	GG
SCRI_RS_180821	T/G	5	415994200	NA	NA	NA	NA	NA	NA	NA	TT	GG	TT	TT	TT	TT	TT	TT	TT	GG	GG	TT	TT	TT	TT	GG	GG	TT	TT	TT	GG	TT	TT	TT	TT	TT	TT	GG	TT	TT	TT	TT	TT	TT	TT	TT	TT	TT	TT
SCRI_RS_181385	C/A	5	556835246	NA	NA	NA	NA	NA	NA	NA	CC	CC	AA	CC	CC	CC	CC	CC	CC	CC	CC	CC	CC	CC	CC	AA	AA	CC	CC	CC	AA	CC	CC	AA	CC	CC	AA	CC	CC	AA	AA	CC	AA	CC	AA	CC	CC	AA	CC
SCRI_RS_187842	G/T	5	42127458	NA	NA	NA	NA	NA	NA	NA	GG	GG	GG	GG	GG	TT	GG	GG	GG	GG	GG	GG	GG	TT	TT	GG	GG	TT	GG	TT	TT	TT	TT	GG	TT	TT	GG	GG	GG	TT	GG	GG	TT	TT	TT	GG	GG	GG	TT
SCRI_RS_190416	C/A	5	659531324	NA	NA	NA	NA	NA	NA	NA	AA	CC	CC	AA	CC	AA	AA	AA	CC	CC	CC	CC	CC	CC	CC	CC	CC	CC	AA	CC	CC	AA	CC	CC	CC	CC	CC	CC	AA	CC	CC	CC	CC	CC	CC	CC	CC	CC	CC
SCRI_RS_1971	A/C	5	300812169	NA	NA	NA	NA	NA	NA	NA	AA	AA	AA	AA	AA	AA	AA	AA	AA	AA	AA	AA	AA	CC	CC	AA	AA	AA	AA	AA	AA	AA	AA	AA	AA	AA	AA	CC	AA	AA	AA	AA	AA	AA	AA	AA	AA	AA	AA
SCRI_RS_197269	G/A	5	123519395	NA	NA	NA	NA	NA	NA	NA	GG	GG	GG	GG	GG	GG	GG	GG	GG	GG	GG	GG	GG	GG	GG	GG	GG	GG	GG	GG	GG	GG	GG	GG	GG	GG	GG	GG	GG	GG	GG	GG	GG	GG	GG	GG	GG	GG	GG
SCRI_RS_198525	A/C	5	584702067	NA	NA	NA	NA	NA	NA	NA	AA	AA	AA	AA	AA	AA	AA	AA	AA	AA	AA	AA	AA	AA	AA	AA	AA	AA	AA	AA	AA	AA	AA	AA	AA	AC	AA	AA	AA	AA	AA	AA	AA	CC	AA	AA	AA	AA	AA
SCRI_RS_201868	G/A	5	226170398	NA	NA	NA	NA	NA	NA	NA	GG	GG	GG	GG	GG	GG	GG	GG	GG	GG	GG	GG	GG	GG	GG	GG	GG	GG	GG	GG	AA	GG	AA	GG	AA	GG	AA	GG	GG	AA	GG	GG	GG	AA	AA	AA	AA	AA	AA
SCRI_RS_203585	A/G	5	12452461	NA	NA	NA	NA	NA	NA	NA	GG	AA	GG	AA	AA	AA	AA	AA	AA	AA	AA	AA	GG	AA	AA	AA	AA	AA	AA	AA	GG	AA	GG	AA	GG	GG	GG	GG	AA	GG	GG	AA	AA	GG	GG	AA	AA	GG	GG
SCRI_RS_75826	A/C	5	388731481	NA	NA	NA	NA	NA	NA	NA	AA	AA	CC	CC	AA	AA	AA	AA	CC	CC	CC	AA	CC	AA	AA	AA	AA	AA	CC	AA	CC	AA	AA	AA	AA	CC	AA	AA	CC	AA	CC	CC	AA	AA	AA	CC	CC	AA	AA
BOPA1_10687-540	A/G	6	560045477	NA	NA	NA	NA	NA	NA	NA	AA	AA	AA	AA	AA	AA	AA	AA	AA	AA	AA	AA	AA	AA	AA	AA	AA	AA	AA	AA	AA	AA	AA	GG	AA	AG	AA	AA	AA	AA	AA	AA	AA	GG	GG	AA	AA	AA	AA
BOPA1_3147-440	G/C	6	518723087	NA	NA	NA	NA	NA	NA	NA	CC	GG	GG	GG	GG	CC	GG	GG	GG	GG	GG	GG	GG	GG	GG	GG	GG	GG	GG	GG	GG	GG	GG	GG	GG	GC	CC	CC	GG	GG	GG	GG	GG	GG	CC	GG	GG	GG	GG
BOPA1_3764-666	A/C	6	48979786	NA	NA	NA	NA	NA	NA	NA	AA	AA	AA	AA	AA	AA	AA	AA	AA	AA	AA	AA	AA	AA	AA	AA	AA	AA	AA	AA	AA	AA	AA	AA	AA	AC	AA	AA	AA	AA	AA	AA	AA	AA	AA	AA	AA	AA	AA
BOPA1_4313-482	A/G	6	457642489	NA	NA	NA	NA	NA	NA	NA	AA	AA	AA	AA	AA	AA	AA	GG	AA	AA	AA	AA	AA	AA	AA	AA	AA	AA	AA	GG	AA	GG	AA	AA	AA	AG	AA	AA	AA	GG	AA	AA	AA	AA	AA	AA	AA	AA	AA
BOPA1_9251-852	G/A	6	530731514	NA	NA	NA	NA	NA	NA	NA	GG	GG	GG	GG	GG	GG	GG	GG	GG	GG	GG	GG	GG	AA	AA	GG	GG	GG	GG	GG	GG	GG	GG	GG	GG	GG	GG	GG	GG	GG	GG	GG	GG	GG	GG	GG	GG	GG	GG
BOPA1_ABC12239-1-1-316	A/C	6	545956735	NA	NA	NA	NA	NA	NA	NA	CC	CC	AA	AA	AA	AA	CC	CC	AA	CC	CC	AA	CC	AA	AA	AA	AA	CC	AA	AA	AA	AA	AA	AA	AA	AC	AA	AA	AA	AA	AA	AA	AA	AA	AA	CC	AA	AA	AA
BOPA2_12_30651	G/A	6	7701030	NA	NA	NA	NA	NA	NA	NA	GG	GG	AA	GG	GG	GG	GG	AA	GG	GG	GG	AA	GG	AA	AA	GG	GG	AA	GG	GG	GG	GG	GG	GG	GG	GG	AA	AA	GG	GG	AA	GG	GG	GG	GG	AA	GG	AA	AA
BOPA2_12_30783	G/A	6	32053790	NA	NA	NA	NA	NA	NA	NA	GG	GG	GG	GG	GG	GG	GG	GG	AA	GG	GG	GG	GG	GG	GG	GG	GG	GG	GG	GG	GG	GG	GG	GG	GG	GG	GG	GG	GG	GG	GG	GG	GG	GG	GG	GG	GG	GG	AA
BOPA2_12_30859	A/C	6	384634865	NA	NA	NA	NA	NA	NA	NA	AA	AA	AA	AA	CC	AA	AA	AA	AA	AA	AA	AA	AA	AA	AA	CC	CC	AA	AA	AA	AA	AA	AA	AA	AA	CC	AA	AA	AA	AA	AA	AA	AA	AA	AA	AA	AA	AA	AA
BOPA2_12_31092	G/A	6	61359312	NA	NA	NA	NA	NA	NA	NA	GG	GG	GG	GG	GG	GG	GG	GG	GG	GG	GG	GG	GG	GG	GG	GG	GG	GG	GG	GG	GG	GG	GG	GG	GG	GG	GG	GG	GG	GG	GG	GG	GG	GG	GG	GG	GG	GG	GG
BOPA2_12_31283	A/G	6	577494194	NA	NA	NA	NA	NA	NA	NA	AA	AA	AA	AA	AA	AA	GG	GG	AA	GG	GG	AA	GG	AA	AA	AA	AA	GG	AA	AA	AA	AA	GG	AA	GG	GG	AA	GG	AA	GG	AA	AA	AA	AA	AA	AA	AA	AA	AA
JHI-Hv50k-2016-367933	A/G	6	338420	NA	NA	NA	NA	NA	NA	NA	AA	AA	AA	AA	AA	AA	GG	GG	AA	AA	AA	GG	AA	AA	AA	GG	GG	GG	GG	AA	GG	GG	GG	GG	GG	GG	AA	AA	AA	AA	AA	GG	AA	AA	GG	GG	AA	GG	AA
JHI-Hv50k-2016-368227	G/A	6	964944	NA	NA	NA	NA	NA	NA	NA	GG	GG	GG	GG	GG	GG	GG	GG	GG	GG	GG	GG	GG	GG	GG	GG	GG	GG	GG	GG	GG	AA	GG	GG	GG	GG	GG	GG	GG	GG	GG	GG	GG	GG	GG	GG	GG	GG	GG
JHI-Hv50k-2016-368607	C/A	6	1152896	NA	NA	NA	NA	NA	NA	NA	AA	AA	CC	AA	CC	CC	AA	AA	AA	CC	CC	AA	AA	CC	CC	CC	CC	AA	AA	AA	CC	AA	CC	CC	CC	CC	CC	AA	AA	AA	CC	AA	AA	AA	AA	CC	AA	CC	AA
JHI-Hv50k-2016-370838	A/C	6	6312263	NA	NA	NA	NA	NA	NA	NA	AA	AA	AA	CC	CC	AA	AA	CC	CC	CC	CC	CC	AA	AA	AA	AA	AA	CC	CC	CC	AA	AA	AA	AA	AA	AC	AA	AA	CC	CC	AA	CC	CC	AA	AA	AA	AA	AA	AA
JHI-Hv50k-2016-371420	A/G	6	7117414	NA	NA	NA	NA	NA	NA	NA	AA	AA	GG	GG	AA	GG	AA	GG	GG	AA	AA	GG	GG	GG	GG	GG	GG	GG	GG	GG	GG	AA	AA	GG	AA	GG	GG	GG	GG	AA	GG	AA	AA	AA	AA	GG	AA	GG	AA
JHI-Hv50k-2016-371435	C/G	6	7244874	NA	NA	NA	NA	NA	NA	NA	CC	CC	CC	CC	CC	CC	GG	CC	CC	CC	CC	CC	CC	CC	CC	CC	CC	CC	CC	CC	CC	GG	CC	CC	CC	CC	CC	CC	CC	CC	CC	CC	CC	CC	CC	CC	CC	CC	CC
JHI-Hv50k-2016-371705	C/T	6	7879197	NA	NA	NA	NA	NA	NA	NA	CC	CC	CC	CC	CC	CC	CC	CC	CC	CC	CC	CC	CC	CC	CC	CC	CC	CC	CC	CC	CC	CC	CC	CC	CC	CC	CC	CC	CC	CC	CC	TT	CC	CC	CC	CC	CC	CC	CC
JHI-Hv50k-2016-372009	C/T	6	8038386	NA	NA	NA	NA	NA	NA	NA	TT	TT	TT	TT	CC	CC	CC	CC	TT	CC	CC	CC	CC	TT	TT	CC	CC	CC	TT	CC	CC	TT	CC	CC	CC	CC	TT	CC	TT	TT	TT	CC	TT	TT	TT	TT	TT	TT	TT
JHI-Hv50k-2016-372213	A/C	6	8451732	NA	NA	NA	NA	NA	NA	NA	CC	AA	CC	AA	AA	AA	AA	AA	AA	AA	AA	AA	AA	CC	CC	CC	CC	AA	AA	AA	CC	AA	AA	AA	AA	CC	CC	AA	AA	AA	CC	AA	CC	AA	AA	CC	AA	CC	AA
JHI-Hv50k-2016-372773	T/C	6	9040188	NA	NA	NA	NA	NA	NA	NA	CC	TT	TT	TT	CC	TT	CC	CC	TT	CC	CC	CC	CC	CC	CC	CC	CC	CC	TT	TT	CC	TT	TT	CC	TT	CC	CC	TT	TT	TT	TT	TT	CC	TT	CC	TT	TT	CC	TT
JHI-Hv50k-2016-373135	A/G	6	10954702	NA	NA	NA	NA	NA	NA	NA	AA	AA	AA	GG	AA	AA	AA	AA	GG	AA	AA	AA	AA	GG	GG	GG	GG	AA	GG	AA	GG	GG	AA	AA	AA	GG	GG	AA	GG	AA	AA	AA	GG	GG	GG	GG	AA	AA	GG
JHI-Hv50k-2016-373489	C/A	6	11924424	NA	NA	NA	NA	NA	NA	NA	CC	CC	CC	CC	CC	CC	CC	CC	CC	CC	CC	CC	CC	CC	CC	CC	CC	CC	CC	CC	CC	CC	CC	CC	CC	CC	CC	CC	CC	CC	CC	CC	CC	CC	CC	CC	CC	CC	CC
JHI-Hv50k-2016-373745	C/T	6	12283083	NA	NA	NA	NA	NA	NA	NA	CC	CC	CC	CC	CC	CC	CC	CC	CC	CC	CC	CC	CC	CC	CC	CC	CC	CC	TT	CC	CC	CC	CC	TT	CC	CC	CC	CC	CC	CC	CC	CC	CC	CC	CC	CC	CC	CC	CC
JHI-Hv50k-2016-374056	C/T	6	12505810	NA	NA	NA	NA	NA	NA	NA	TT	TT	CC	CC	CC	CC	CC	TT	TT	CC	CC	TT	CC	CC	CC	CC	CC	CC	CC	CC	CC	CC	CC	CC	CC	CC	CC	TT	TT	CC	CC	CC	TT	CC	CC	TT	CC	TT	CC
JHI-Hv50k-2016-374189	C/T	6	13021804	NA	NA	NA	NA	NA	NA	NA	CC	CC	CC	TT	CC	TT	TT	CC	CC	CC	CC	CC	CC	CC	CC	TT	TT	CC	CC	CC	CC	TT	CC	CC	CC	CC	CC	CC	CC	CC	CC	CC	CC	TT	TT	CC	TT	CC	TT
JHI-Hv50k-2016-374348	C/G	6	13266376	NA	NA	NA	NA	NA	NA	NA	GG	GG	CC	CC	GG	CC	CC	GG	CC	GG	GG	GG	CC	CC	CC	CC	CC	GG	GG	CC	GG	CC	CC	CC	CC	GG	CC	GG	CC	CC	CC	GG	GG	CC	CC	CC	CC	CC	CC
JHI-Hv50k-2016-374987	T/C	6	13935054	NA	NA	NA	NA	NA	NA	NA	TT	TT	TT	TT	CC	TT	TT	TT	TT	CC	CC	TT	TT	TT	TT	CC	CC	TT	TT	TT	TT	CC	TT	TT	TT	TT	TT	TT	TT	TT	TT	CC	TT	CC	CC	TT	TT	TT	CC
JHI-Hv50k-2016-375245	A/C	6	14306327	NA	NA	NA	NA	NA	NA	NA	AA	AA	AA	AA	CC	AA	AA	CC	CC	CC	CC	CC	CC	AA	AA	CC	CC	CC	CC	CC	CC	CC	CC	CC	CC	CC	CC	CC	CC	CC	AA	CC	CC	CC	CC	CC	AA	AA	CC
JHI-Hv50k-2016-375790	G/C	6	15109322	NA	NA	NA	NA	NA	NA	NA	GG	GG	GG	GG	CC	GG	GG	CC	GG	CC	CC	CC	GG	CC	CC	CC	CC	GG	CC	GG	CC	GG	GG	GG	GG	CC	GG	GG	GG	GG	GG	CC	GG	GG	CC	GG	GG	GG	GG
JHI-Hv50k-2016-376058	C/G	6	15538291	NA	NA	NA	NA	NA	NA	NA	CC	CC	CC	CC	CC	CC	CC	CC	CC	CC	CC	CC	CC	GG	GG	GG	GG	CC	CC	CC	CC	CC	CC	CC	CC	CC	CC	CC	CC	CC	CC	CC	CC	CC	GG	CC	CC	CC	CC
JHI-Hv50k-2016-376458	C/T	6	16036765	NA	NA	NA	NA	NA	NA	NA	CC	TT	CC	TT	CC	CC	CC	CC	TT	CC	CC	CC	TT	CC	CC	CC	CC	CC	TT	TT	CC	CC	CC	CC	CC	CC	CC	TT	TT	CC	CC	CC	CC	CC	CC	CC	CC	CC	CC
JHI-Hv50k-2016-378086	A/G	6	18851382	NA	NA	NA	NA	NA	NA	NA	AA	AA	AA	AA	AA	AA	AA	GG	GG	GG	GG	GG	GG	AA	AA	AA	AA	AA	GG	GG	GG	AA	GG	GG	GG	GG	AA	AA	AA	AA	AA	AA	AA	AA	AA	AA	AA	AA	AA
JHI-Hv50k-2016-378414	G/A	6	19548888	NA	NA	NA	NA	NA	NA	NA	GG	GG	AA	AA	GG	GG	AA	GG	GG	AA	AA	GG	GG	GG	GG	AA	AA	GG	GG	GG	GG	GG	AA	GG	AA	AA	AA	GG	AA	AA	AA	AA	AA	AA	AA	AA	GG	AA	GG
JHI-Hv50k-2016-378554	T/C	6	19617884	NA	NA	NA	NA	NA	NA	NA	CC	TT	CC	CC	TT	TT	CC	TT	TT	CC	CC	TT	TT	TT	TT	TT	TT	TT	TT	TT	TT	TT	TT	TT	TT	TT	TT	TT	TT	TT	CC	TT	TT	TT	TT	TT	TT	TT	TT
JHI-Hv50k-2016-378854	T/G	6	20959428	NA	NA	NA	NA	NA	NA	NA	TT	TT	TT	TT	TT	TT	TT	TT	TT	GG	GG	TT	TT	TT	TT	TT	TT	TT	TT	TT	TT	TT	TT	TT	TT	TT	TT	TT	TT	TT	TT	TT	TT	TT	TT	GG	TT	TT	TT
JHI-Hv50k-2016-378880	A/C	6	21067922	NA	NA	NA	NA	NA	NA	NA	AA	AA	AA	CC	AA	AA	AA	AA	CC	CC	CC	AA	CC	AA	AA	CC	CC	AA	AA	AA	AA	CC	AA	CC	AA	CC	CC	AA	CC	CC	AA	CC	CC	AA	CC	AA	CC	CC	AA
JHI-Hv50k-2016-379181	A/C	6	22238127	NA	NA	NA	NA	NA	NA	NA	AA	AA	AA	AA	AA	AA	AA	AA	AA	AA	AA	AA	AA	AA	AA	AA	AA	AA	AA	AA	AA	AA	AA	AA	AA	AA	AA	AA	CC	AA	AA	CC	AA	AA	AA	CC	CC	AA	AA
JHI-Hv50k-2016-379500	T/C	6	24102066	NA	NA	NA	NA	NA	NA	NA	CC	TT	TT	TT	TT	TT	TT	TT	TT	TT	TT	TT	TT	TT	TT	TT	TT	TT	TT	TT	TT	TT	TT	TT	TT	TC	TT	CC	TT	TT	TT	TT	TT	TT	TT	TT	TT	TT	TT
JHI-Hv50k-2016-379835	A/T	6	25047011	NA	NA	NA	NA	NA	NA	NA	AA	AA	AA	AA	AA	AA	AA	AA	TT	AA	AA	AA	AA	AA	AA	AA	AA	AA	AA	AA	AA	AA	AA	AA	AA	AA	AA	AA	AA	AA	AA	AA	AA	AA	AA	AA	AA	AA	AA
JHI-Hv50k-2016-379884	C/T	6	25144438	NA	NA	NA	NA	NA	NA	NA	CC	CC	CC	CC	TT	CC	CC	CC	TT	TT	TT	CC	CC	CC	CC	CC	CC	CC	CC	CC	CC	CC	CC	CC	CC	CC	CC	CC	CC	CC	CC	CC	CC	TT	CC	TT	CC	TT	CC
JHI-Hv50k-2016-380004	T/C	6	25309050	NA	NA	NA	NA	NA	NA	NA	TT	TT	TT	CC	TT	TT	TT	TT	TT	TT	TT	TT	TT	CC	CC	TT	TT	CC	CC	TT	CC	CC	TT	CC	TT	CC	CC	TT	CC	TT	TT	CC	TT	TT	CC	TT	CC	CC	CC
JHI-Hv50k-2016-380356	G/T	6	26592941	NA	NA	NA	NA	NA	NA	NA	TT	TT	GG	TT	TT	GG	TT	TT	TT	TT	TT	TT	GG	TT	TT	TT	TT	TT	TT	TT	GG	TT	GG	TT	GG	TT	GG	TT	TT	GG	GG	TT	GG	TT	GG	TT	TT	GG	GG
JHI-Hv50k-2016-380492	T/G	6	27834646	NA	NA	NA	NA	NA	NA	NA	TT	TT	TT	TT	TT	TT	TT	TT	TT	TT	TT	TT	TT	TT	TT	TT	TT	TT	TT	TT	TT	TT	TT	TT	TT	TT	TT	TT	TT	TT	TT	TT	TT	TT	TT	TT	TT	TT	TT
JHI-Hv50k-2016-380541	C/T	6	28205190	NA	NA	NA	NA	NA	NA	NA	CC	CC	TT	CC	CC	CC	CC	TT	CC	TT	TT	TT	CC	CC	CC	TT	TT	CC	CC	TT	CC	CC	CC	CC	CC	CC	TT	CC	CC	CC	TT	CC	CC	TT	TT	TT	CC	CC	TT
JHI-Hv50k-2016-380623	C/T	6	28644229	NA	NA	NA	NA	NA	NA	NA	CC	CC	CC	CC	CC	CC	CC	CC	CC	CC	CC	CC	CC	CC	CC	CC	CC	CC	CC	CC	CC	CC	CC	CC	CC	CC	CC	CC	CC	CC	CC	CC	CC	TT	TT	CC	CC	CC	CC
JHI-Hv50k-2016-380678	A/G	6	28873777	NA	NA	NA	NA	NA	NA	NA	GG	AA	GG	AA	AA	AA	GG	GG	GG	AA	AA	GG	AA	AA	AA	GG	GG	AA	AA	GG	GG	AA	AA	AA	AA	AA	AA	GG	AA	AA	GG	AA	AA	AA	AA	GG	AA	AA	AA
JHI-Hv50k-2016-381251	G/A	6	30410791	NA	NA	NA	NA	NA	NA	NA	GG	GG	GG	GG	GG	GG	GG	GG	GG	GG	GG	GG	GG	GG	GG	GG	GG	GG	GG	GG	GG	GG	GG	GG	GG	GG	GG	GG	GG	GG	GG	GG	GG	AA	GG	AA	GG	GG	GG
JHI-Hv50k-2016-381441	A/G	6	30778922	NA	NA	NA	NA	NA	NA	NA	AA	AA	AA	AA	AA	AA	AA	AA	GG	AA	AA	AA	AA	AA	AA	AA	AA	AA	AA	AA	AA	AA	AA	AA	AA	AA	GG	AA	AA	AA	AA	AA	GG	GG	AA	AA	AA	AA	AA
JHI-Hv50k-2016-382870	C/G	6	35254812	NA	NA	NA	NA	NA	NA	NA	CC	CC	CC	CC	CC	CC	CC	CC	GG	GG	GG	CC	CC	CC	CC	CC	CC	CC	CC	CC	CC	CC	CC	CC	CC	CC	CC	CC	CC	CC	CC	CC	CC	CC	CC	CC	CC	CC	GG
JHI-Hv50k-2016-383447	T/A	6	36593740	NA	NA	NA	NA	NA	NA	NA	AA	TT	TT	AA	TT	AA	TT	TT	TT	TT	TT	TT	TT	TT	TT	TT	TT	TT	TT	TT	TT	TT	TT	TT	TT	TT	TT	TT	TT	TT	TT	TT	TT	TT	TT	TT	TT	TT	TT
JHI-Hv50k-2016-386291	G/C	6	48592687	NA	NA	NA	NA	NA	NA	NA	CC	CC	GG	CC	GG	GG	GG	GG	GG	GG	GG	GG	GG	CC	CC	CC	CC	GG	GG	GG	CC	GG	GG	GG	GG	GG	CC	GG	GG	GG	GG	GG	CC	CC	CC	CC	CC	CC	CC
JHI-Hv50k-2016-387019	G/A	6	56117692	NA	NA	NA	NA	NA	NA	NA	GG	GG	GG	GG	GG	AA	GG	GG	GG	GG	GG	GG	GG	GG	GG	GG	GG	GG	GG	GG	GG	GG	AA	GG	AA	GG	GG	GG	GG	GG	GG	GG	GG	GG	AA	GG	GG	GG	AA
JHI-Hv50k-2016-387159	C/T	6	58732026	NA	NA	NA	NA	NA	NA	NA	CC	CC	CC	CC	TT	CC	TT	TT	TT	CC	CC	TT	TT	CC	CC	CC	CC	CC	CC	TT	TT	CC	CC	CC	CC	TT	CC	TT	CC	TT	CC	CC	TT	TT	CC	TT	CC	CC	CC
JHI-Hv50k-2016-389624	T/C	6	91923483	NA	NA	NA	NA	NA	NA	NA	CC	TT	CC	CC	CC	TT	CC	CC	CC	CC	CC	CC	CC	TT	TT	TT	TT	TT	TT	CC	TT	TT	TT	CC	TT	CC	CC	TT	TT	CC	CC	TT	TT	TT	TT	TT	TT	TT	TT
JHI-Hv50k-2016-391090	A/G	6	123571293	NA	NA	NA	NA	NA	NA	NA	GG	GG	AA	AA	AA	GG	AA	AA	AA	AA	AA	AA	AA	AA	AA	AA	AA	AA	AA	AA	AA	AA	AA	AA	AA	AG	AA	GG	AA	AA	AA	AA	AA	GG	GG	AA	AA	GG	AA
JHI-Hv50k-2016-392655	A/G	6	153164667	NA	NA	NA	NA	NA	NA	NA	AA	GG	GG	AA	AA	AA	AA	AA	AA	AA	AA	AA	AA	AA	AA	AA	AA	AA	AA	AA	AA	GG	AA	AA	AA	AA	AA	GG	AA	AA	GG	AA	AA	AA	AA	GG	AA	AA	AA
JHI-Hv50k-2016-392887	T/C	6	158182137	NA	NA	NA	NA	NA	NA	NA	CC	TT	TT	TT	TT	TT	TT	TT	CC	TT	TT	TT	TT	CC	CC	CC	CC	TT	TT	TT	TT	TT	TT	TT	TT	CC	TT	TT	TT	TT	TT	TT	TT	TT	TT	TT	TT	TT	TT
JHI-Hv50k-2016-393360	A/G	6	173440396	NA	NA	NA	NA	NA	NA	NA	GG	AA	AA	AA	AA	AA	AA	GG	AA	AA	AA	GG	AA	GG	GG	GG	GG	AA	AA	AA	AA	AA	AA	AA	AA	AA	AA	GG	AA	AA	AA	AA	AA	AA	AA	GG	AA	AA	AA
JHI-Hv50k-2016-393792	C/T	6	181334465	NA	NA	NA	NA	NA	NA	NA	CC	TT	CC	CC	CC	CC	CC	CC	CC	CC	CC	CC	CC	CC	CC	CC	CC	CC	CC	CC	CC	CC	CC	CC	CC	CC	CC	TT	CC	CC	CC	CC	CC	CC	CC	TT	CC	CC	CC
JHI-Hv50k-2016-396693	C/A	6	327236057	NA	NA	NA	NA	NA	NA	NA	AA	AA	CC	CC	AA	CC	AA	AA	AA	AA	AA	AA	AA	CC	CC	CC	CC	AA	AA	AA	AA	CC	AA	AC	AA	AA	AA	AA	AA	CC	CC	AA	CC	AA	AA	AA	CC	CC	AA
JHI-Hv50k-2016-397916	G/T	6	348227463	NA	NA	NA	NA	NA	NA	NA	GG	GG	GG	GG	GG	GG	GG	GG	GG	GG	GG	GG	GT	GG	GG	GG	GG	GG	GG	GG	GT	GG	GG	GG	GG	GG	GG	GG	GG	GG	GG	GG	GG	GG	GG	GG	GG	GG	GG
JHI-Hv50k-2016-398053	G/A	6	351029704	NA	NA	NA	NA	NA	NA	NA	GG	GG	AA	AA	GG	AA	GG	GG	GG	GG	GG	GG	GG	GG	GG	GG	GG	GG	GG	GG	GG	AA	GG	GG	GG	GG	GG	AA	GG	AA	AA	GG	AA	GG	GG	GG	GG	AA	GG
JHI-Hv50k-2016-398156	T/G	6	352571648	NA	NA	NA	NA	NA	NA	NA	GG	TT	TT	TT	TT	TT	TT	TT	TT	TT	TT	TT	TT	TT	TT	TT	TT	TT	TT	TT	TT	TT	GG	TT	GG	TT	TT	TT	TT	TT	TT	TT	TT	TT	TT	TT	TT	TT	TT
JHI-Hv50k-2016-398315	T/C	6	353413357	NA	NA	NA	NA	NA	NA	NA	TT	TT	TT	TT	TT	TT	TT	TT	TT	TT	TT	TT	TT	CC	CC	CC	CC	TT	TT	TT	TT	TT	TT	TT	TT	TT	TT	TT	TT	TT	TT	TT	TT	TT	TT	TT	TT	TT	TT
JHI-Hv50k-2016-398886	T/C	6	361528770	NA	NA	NA	NA	NA	NA	NA	TT	TT	TT	CC	TT	TT	CC	TT	TT	TT	TT	TT	CC	TT	TT	TT	TT	TT	TT	CC	CC	CC	TT	CC	TT	CC	TT	CC	TT	CC	TT	TT	TT	TT	TT	TT	CC	CC	TT
JHI-Hv50k-2016-399397	A/G	6	368027363	NA	NA	NA	NA	NA	NA	NA	AA	AA	AA	AA	AA	AA	AA	AA	AA	AA	AA	AA	AA	AA	AA	AA	AA	AA	AA	AA	AA	AA	AA	AA	AA	AA	AA	AA	AA	AA	AA	AA	AA	AA	AA	AA	AA	AA	AA
JHI-Hv50k-2016-400517	C/T	6	378165094	NA	NA	NA	NA	NA	NA	NA	TT	TT	CC	TT	TT	CC	TT	TT	CC	TT	TT	TT	TT	TT	TT	TT	TT	TT	TT	TT	TT	CC	CC	TT	CC	TT	CC	TT	TT	CC	CC	TT	CC	CC	CC	TT	TT	CC	CC
JHI-Hv50k-2016-401113	G/A	6	383144082	NA	NA	NA	NA	NA	NA	NA	AA	AA	GG	GG	AA	GG	GG	GG	GG	AA	AA	GG	GG	GG	GG	AA	AA	AA	AA	GG	GG	GG	GG	GG	GG	AA	GG	GG	AA	GG	GG	AA	GG	GG	GG	GG	GG	GG	GG
JHI-Hv50k-2016-401470	A/T	6	385753659	NA	NA	NA	NA	NA	NA	NA	AA	AA	AA	AA	AA	AA	AA	AA	AA	AA	AA	TT	AA	AA	AA	AA	AA	AA	AA	AA	AA	TT	AA	AA	AA	AA	AA	AA	AA	AA	AA	AA	AA	AA	AA	AA	AA	TT	AA
JHI-Hv50k-2016-402306	C/T	6	396139433	NA	NA	NA	NA	NA	NA	NA	CC	CC	CC	CC	CC	TT	CC	CC	CC	CC	CC	CC	CC	CC	CC	TT	TT	CC	CC	CC	CC	CC	CC	CC	CC	TT	CC	CC	CC	CC	CC	CC	CC	CC	CC	CC	CC	CC	CC
JHI-Hv50k-2016-402363	G/T	6	396227164	NA	NA	NA	NA	NA	NA	NA	GG	GG	GG	GG	GG	GG	GG	GG	GG	GG	GG	GG	GG	GG	GG	GG	GG	GG	GG	GG	GG	GG	GG	GG	GG	GG	GG	GG	GG	GG	GG	GG	GG	GG	GG	GG	GG	TT	GG
JHI-Hv50k-2016-402539	T/C	6	397260248	NA	NA	NA	NA	NA	NA	NA	TT	TT	TT	CC	CC	TT	TT	TT	TT	TT	TT	TT	TT	CC	CC	TT	TT	TT	TT	CC	CC	CC	TT	TT	TT	CC	TT	TT	TT	TT	TT	TT	TT	TT	TT	TT	TT	TT	TT
JHI-Hv50k-2016-405857	T/C	6	432470668	NA	NA	NA	NA	NA	NA	NA	TT	TT	TT	TT	TT	TT	TT	TT	TT	TT	TT	TT	TT	TT	TT	TT	TT	TT	TT	TT	TT	TT	TT	TT	TT	CC	TT	TT	TT	TT	TT	TT	TT	TT	TT	TT	TT	TT	TT
JHI-Hv50k-2016-406111	A/T	6	437258974	NA	NA	NA	NA	NA	NA	NA	AA	AA	AA	AA	AA	AA	AA	AA	AA	AA	AA	AA	AA	AA	AA	AA	AA	AA	AA	AA	AA	TT	AA	AA	AA	AT	AA	AA	AA	AA	AA	AA	AA	AA	AA	AA	AA	AA	AA
JHI-Hv50k-2016-407168	C/G	6	460953097	NA	NA	NA	NA	NA	NA	NA	CC	CC	GG	GG	GG	CC	GG	GG	GG	GG	GG	GG	GG	CC	CC	CC	CC	CC	CC	GG	CC	CC	CC	CC	CC	CC	CC	GG	GG	CC	GG	GG	CC	CC	CC	CC	CC	CC	CC
JHI-Hv50k-2016-408298	G/C	6	475606604	NA	NA	NA	NA	NA	NA	NA	GG	GG	GG	GG	GG	GG	GG	GG	GG	GG	GG	GG	GG	GG	GG	GG	GG	GG	GG	GG	GG	GG	GG	GG	GG	GG	GG	GG	GG	GG	GG	GG	GG	GG	GG	GG	GG	GG	GG
JHI-Hv50k-2016-408756	A/T	6	478425912	NA	NA	NA	NA	NA	NA	NA	AA	AA	AA	AA	AA	AA	AA	AA	AA	AA	AA	AA	AA	AA	AA	AA	AA	AA	AA	AA	AA	AA	AA	AA	AA	AA	AA	AA	AA	AA	AA	AA	AA	AA	AA	AA	AA	AA	AA
JHI-Hv50k-2016-409490	C/G	6	485072688	NA	NA	NA	NA	NA	NA	NA	GG	GG	GG	CC	CC	CC	CC	CC	CC	CC	CC	CC	CC	GG	GG	GG	GG	GG	CC	CC	CC	GG	CC	CC	CC	GG	GG	CC	CC	CC	GG	CC	GG	GG	GG	GG	CC	GG	CC
JHI-Hv50k-2016-410858	C/G	6	499348704	NA	NA	NA	NA	NA	NA	NA	CC	CC	GG	CC	CC	GG	CC	CC	CC	CC	CC	CC	CC	GG	GG	GG	GG	GG	CC	CC	CC	GG	CC	CC	CC	GG	CC	CC	CC	CC	GG	CC	CC	CC	CC	GG	CC	CC	CC
JHI-Hv50k-2016-411985	G/A	6	506672123	NA	NA	NA	NA	NA	NA	NA	AA	AA	AA	AA	AA	GG	AA	AA	AA	AA	AA	AA	AA	GG	GG	GG	GG	GG	AA	GG	GG	GG	AA	GG	AA	GG	AA	AA	AA	AA	AA	AA	GG	AA	AA	GG	GG	AA	AA
JHI-Hv50k-2016-412663	A/G	6	512009252	NA	NA	NA	NA	NA	NA	NA	GG	GG	AA	AA	AA	AA	AA	GG	AA	AA	AA	GG	AA	AA	AA	AA	AA	AA	AA	GG	GG	AA	AA	AA	AA	AA	AA	GG	AA	AA	AA	AA	GG	AA	GG	AA	AA	AA	GG
JHI-Hv50k-2016-412772	A/G	6	512188357	NA	NA	NA	NA	NA	NA	NA	AA	AA	AA	AA	AA	AA	AA	AA	AA	AA	AA	AA	AA	AA	AA	AA	AA	AA	AA	AA	AA	AA	AA	AA	AA	AG	AA	AA	AA	AA	AA	AA	AA	AA	AA	AA	AA	AA	AA
JHI-Hv50k-2016-413199	C/T	6	517272995	NA	NA	NA	NA	NA	NA	NA	TT	TT	CC	CC	CC	CC	CC	CC	CC	CC	CC	CC	CC	CC	CC	CC	CC	CC	CC	CC	CC	CC	CC	CC	CC	CC	CC	TT	CC	CC	CC	CC	CC	CC	CC	CC	CC	CC	CC
JHI-Hv50k-2016-413579	A/G	6	519483093	NA	NA	NA	NA	NA	NA	NA	AA	AA	AA	AA	AA	GG	AA	AA	AA	AA	AA	AA	AA	AA	AA	AA	AA	AA	AA	AA	AA	AA	AA	AA	AA	AA	AA	AA	AA	AA	AA	AA	AA	AA	AA	AA	AA	AA	AA
JHI-Hv50k-2016-414426	T/A	6	527175033	NA	NA	NA	NA	NA	NA	NA	TT	TT	TT	TT	TT	TT	TT	TT	AA	TT	TT	TT	TT	TT	TT	TT	TT	TT	AA	TT	TT	TT	TT	TT	TT	TT	TT	TT	AA	TT	TT	AA	TT	TT	TT	TT	TT	TT	TT
JHI-Hv50k-2016-414565	C/G	6	527329927	NA	NA	NA	NA	NA	NA	NA	CC	CC	CC	CC	CC	CC	CC	GG	GG	CC	CC	GG	CC	CC	CC	CC	CC	CC	GG	CC	CC	CC	GG	CC	GG	CC	CC	CC	GG	GG	CC	GG	CC	CC	CC	CC	CC	CC	CC
JHI-Hv50k-2016-415118	A/G	6	530333517	NA	NA	NA	NA	NA	NA	NA	AA	AA	GG	AA	AA	AA	AA	AA	AA	AA	AA	AA	AA	AA	AA	AA	AA	AA	AA	AA	AA	AA	AA	AA	AA	AG	AA	AA	AA	AA	GG	AA	AA	AA	AA	AA	AA	AA	GG
JHI-Hv50k-2016-416691	C/T	6	538343568	NA	NA	NA	NA	NA	NA	NA	CC	CC	CC	TT	TT	TT	TT	TT	TT	TT	TT	TT	TT	CC	CC	TT	TT	CC	TT	CC	TT	CC	TT	TT	TT	CC	CC	CC	TT	CC	CC	TT	TT	CC	CC	TT	TT	CC	CC
JHI-Hv50k-2016-416908	T/C	6	539878247	NA	NA	NA	NA	NA	NA	NA	TT	TT	TT	TT	TT	TT	TT	TT	TT	TT	TT	TT	TT	TT	TT	TT	TT	TT	TT	TT	TT	TT	TT	TT	TT	TT	TT	TT	TT	TT	TT	TT	TT	TT	TT	TT	TT	TT	TT
JHI-Hv50k-2016-416974	G/C	6	540576870	NA	NA	NA	NA	NA	NA	NA	CC	GG	GG	CC	GG	CC	GG	GG	GG	GG	GG	GG	GG	GG	GG	GG	GG	CC	GG	GG	GG	CC	GG	CC	GG	GG	GG	CC	GG	GG	GG	GG	CC	GG	GG	CC	CC	GG	GG
JHI-Hv50k-2016-417142	C/A	6	541472725	NA	NA	NA	NA	NA	NA	NA	AA	CC	CC	AA	CC	AA	CC	CC	CC	CC	CC	CC	AA	CC	CC	CC	CC	AA	CC	CC	AA	AA	AA	AA	AA	CC	CC	AA	CC	AA	CC	CC	AA	CC	CC	CC	AA	CC	CC
JHI-Hv50k-2016-417977	G/C	6	545266753	NA	NA	NA	NA	NA	NA	NA	GG	GG	GG	CC	CC	GG	GG	GG	GG	GG	GG	GG	GG	GG	GG	CC	CC	CC	GG	CC	CC	CC	GG	CC	GG	CC	CC	GG	GG	CC	GG	GG	CC	CC	GG	GG	CC	CC	GG
JHI-Hv50k-2016-418119	G/C	6	545550503	NA	NA	NA	NA	NA	NA	NA	CC	CC	GG	GG	GG	CC	CC	CC	GG	CC	CC	GG	CC	CC	CC	CC	CC	GG	GG	GG	CC	GG	CC	CC	CC	CC	GG	CC	GG	GG	GG	GG	GG	CC	CC	CC	CC	GG	CC
JHI-Hv50k-2016-418776	A/G	6	546518041	NA	NA	NA	NA	NA	NA	NA	AA	GG	AA	AA	AA	AA	GG	GG	AA	AA	AA	AA	AA	AA	AA	AA	AA	AA	AA	AA	AA	AA	AA	AA	AA	AA	AA	AA	AA	GG	AA	AA	AA	AA	AA	AA	AA	AA	AA
JHI-Hv50k-2016-419033	C/T	6	547241333	NA	NA	NA	NA	NA	NA	NA	CC	CC	CC	CC	CC	CC	CC	CC	CC	CC	CC	CC	CC	CC	CC	CC	CC	CC	CC	CC	CC	CC	CC	CC	CC	CC	CC	CC	CC	CC	CC	CC	CC	CC	CC	CC	CC	CC	CC
JHI-Hv50k-2016-420909	C/T	6	552764051	NA	NA	NA	NA	NA	NA	NA	TT	TT	CC	TT	TT	TT	TT	TT	TT	TT	TT	TT	TT	TT	TT	CC	CC	TT	CC	TT	CC	TT	TT	TT	CC	CC	CC	TT	TT	CC	CC	TT	CC	CC	CC	TT	TT	CC	CC
JHI-Hv50k-2016-421521	A/G	6	554870627	NA	NA	NA	NA	NA	NA	NA	GG	GG	GG	AA	AA	AA	AA	AA	AA	AA	AA	AA	AA	AA	AA	GG	GG	AA	AA	AA	GG	AA	GG	GG	GG	AA	GG	GG	AA	GG	GG	AA	GG	GG	AA	AA	GG	AA	AA
JHI-Hv50k-2016-421873	T/C	6	556043651	NA	NA	NA	NA	NA	NA	NA	TT	TT	TT	TT	TT	TT	TT	TT	TT	CC	CC	TT	TT	TT	TT	TT	TT	TT	TT	TT	TT	TT	TT	TT	TT	TC	TT	TT	TT	TT	TT	TT	TT	TT	TT	CC	TT	TT	TT
JHI-Hv50k-2016-422535	C/T	6	557893162	NA	NA	NA	NA	NA	NA	NA	CC	CC	CC	CC	CC	TT	TT	CC	CC	TT	TT	CC	CC	CC	CC	CC	CC	TT	CC	CC	CC	TT	CC	CC	CC	CC	CC	CC	CC	CC	CC	CC	CC	CC	CC	CC	CC	CC	CC
JHI-Hv50k-2016-423290	A/G	6	559876316	NA	NA	NA	NA	NA	NA	NA	AA	AA	AA	AA	AA	AA	AA	AA	AA	AA	AA	AA	AA	AA	AA	AA	AA	AA	AA	AA	AA	AA	AA	AA	AA	AG	AA	AA	AA	AA	AA	AA	AA	AA	AA	AA	AA	AA	AA
JHI-Hv50k-2016-423970	A/T	6	561800560	NA	NA	NA	NA	NA	NA	NA	AA	AA	AA	AA	AA	TT	AA	TT	TT	AA	AA	TT	TT	AA	AA	AA	AA	AA	TT	AA	AA	AA	AA	AA	AA	AA	AA	AA	TT	TT	AA	TT	AA	TT	TT	AA	AA	TT	AA
JHI-Hv50k-2016-424065	T/G	6	561927330	NA	NA	NA	NA	NA	NA	NA	TT	TT	GG	TT	TT	TT	TT	TT	TT	TT	TT	TT	TT	TT	TT	GG	GG	TT	TT	TT	TT	TT	TT	TT	TT	TT	TT	TT	TT	TT	GG	TT	TT	TT	TT	TT	TT	GG	TT
JHI-Hv50k-2016-424258	G/A	6	562781468	NA	NA	NA	NA	NA	NA	NA	GG	GG	AA	GG	GG	GG	GG	GG	GG	GG	GG	GG	GG	GG	GG	AA	AA	GG	GG	GG	GG	GG	GG	GG	GG	GG	GG	GG	GG	GG	AA	GG	GG	GG	GG	GG	AA	GG	GG
JHI-Hv50k-2016-424398	A/G	6	563029385	NA	NA	NA	NA	NA	NA	NA	AA	AA	GG	AA	AA	AA	AA	AA	GG	AA	AA	GG	GG	AA	AA	GG	GG	GG	GG	GG	AA	GG	AA	AA	AA	GG	AA	AA	GG	AA	GG	GG	AA	AA	AA	GG	GG	AA	AA
JHI-Hv50k-2016-424944	T/C	6	564089928	NA	NA	NA	NA	NA	NA	NA	TT	TT	TT	TT	TT	TT	TT	TT	TT	TT	TT	TT	TT	TT	TT	TT	TT	CC	TT	TT	TT	CC	TT	TT	TT	TC	TT	TT	TT	CC	TT	TT	CC	TT	TT	TT	CC	TT	CC
JHI-Hv50k-2016-426288	A/G	6	566644752	NA	NA	NA	NA	NA	NA	NA	GG	GG	AA	GG	AA	AA	AA	AA	AA	AA	AA	AA	AA	GG	GG	AA	AA	AA	AA	AA	AA	AA	GG	GG	GG	AA	GG	GG	AA	GG	AA	AA	GG	AA	AA	GG	GG	GG	AA
JHI-Hv50k-2016-426538	G/A	6	567505877	NA	NA	NA	NA	NA	NA	NA	AA	GG	AA	AA	AA	GG	AA	AA	GG	GG	GG	GG	GG	GG	GG	AA	AA	AA	GG	GG	GG	GG	GG	GG	GG	AA	GG	GG	GG	GG	AA	GG	GG	GG	GG	GG	GG	AA	GG
JHI-Hv50k-2016-426615	C/T	6	567545024	NA	NA	NA	NA	NA	NA	NA	CC	CC	CC	CC	CC	CC	CC	CC	CC	CC	CC	CC	CC	CC	CC	CC	CC	CC	CC	CC	CC	CC	TT	CC	TT	CC	CC	CC	CC	CC	CC	CC	CC	CC	CC	CC	CC	CC	CC
JHI-Hv50k-2016-426676	A/G	6	567652551	NA	NA	NA	NA	NA	NA	NA	AA	GG	AA	AA	AA	AA	AA	AA	AA	GG	GG	AA	AA	AA	AA	AA	AA	AA	AA	AA	GG	AA	GG	AA	GG	AA	GG	GG	AA	AA	AA	AA	AA	AA	GG	AA	GG	AA	AA
JHI-Hv50k-2016-427239	C/G	6	570940601	NA	NA	NA	NA	NA	NA	NA	CC	CC	CC	CC	CC	CC	CC	CC	CC	CC	CC	CC	CC	CC	CC	CC	CC	CC	CC	GG	CC	CC	CC	CC	CC	CC	CC	CC	CC	CC	CC	CC	CC	CC	CC	GG	CC	CC	CC
JHI-Hv50k-2016-429066	A/G	6	575043363	NA	NA	NA	NA	NA	NA	NA	GG	GG	AA	GG	GG	AA	GG	GG	GG	GG	GG	GG	GG	GG	GG	GG	GG	GG	GG	GG	GG	AA	AA	AA	AA	AG	AA	GG	GG	AA	AA	GG	AA	AA	AA	AA	AA	AA	AA
JHI-Hv50k-2016-429173	C/T	6	575418452	NA	NA	NA	NA	NA	NA	NA	TT	TT	CC	TT	CC	CC	TT	TT	CC	CC	CC	CC	CC	CC	CC	TT	TT	CC	CC	CC	TT	CC	CC	CC	CC	CC	CC	CC	CC	CC	CC	CC	CC	CC	CC	CC	CC	CC	CC
JHI-Hv50k-2016-429339	C/T	6	575831751	NA	NA	NA	NA	NA	NA	NA	TT	TT	CC	CC	TT	CC	CC	CC	TT	TT	TT	TT	CC	CC	CC	TT	TT	CC	TT	CC	TT	CC	CC	CC	CC	CC	CC	CC	TT	TT	CC	TT	TT	CC	TT	CC	CC	CC	CC
JHI-Hv50k-2016-429401	A/G	6	575954516	NA	NA	NA	NA	NA	NA	NA	AA	AA	AA	AA	AA	AA	AA	AA	AA	GG	GG	AA	AA	AA	AA	GG	GG	AA	AA	AA	AA	AA	AA	AA	AA	AA	AA	GG	AA	AA	AA	AA	AA	AA	GG	AA	AA	AA	AA
JHI-Hv50k-2016-430139	C/T	6	577087360	NA	NA	NA	NA	NA	NA	NA	CC	TT	CC	CC	CC	CC	CC	CC	CC	CC	CC	CC	CC	CC	CC	CC	CC	CC	CC	CC	CC	CC	CC	CC	CC	CC	CC	CC	CC	CC	CC	CC	CC	CC	CC	CC	CC	CC	CC
JHI-Hv50k-2016-430717	C/G	6	577829467	NA	NA	NA	NA	NA	NA	NA	CC	CC	CC	CC	CC	CC	CC	CC	CC	GG	GG	CC	GG	CC	CC	CC	CC	CC	CC	CC	CC	CC	CC	CC	CC	GG	CC	CC	CC	CC	CC	CC	CC	CC	CC	CC	CC	CC	CC
JHI-Hv50k-2016-431101	A/G	6	578720838	NA	NA	NA	NA	NA	NA	NA	GG	GG	AA	GG	AA	AA	AA	AA	AA	GG	GG	AA	GG	GG	GG	AA	AA	AA	AA	GG	AA	GG	GG	GG	GG	GG	GG	GG	AA	GG	AA	AA	GG	AA	AA	AA	AA	AA	AA
JHI-Hv50k-2016-431398	A/G	6	578951184	NA	NA	NA	NA	NA	NA	NA	AA	AA	AA	GG	AA	AA	AA	GG	GG	GG	GG	GG	GG	GG	GG	AA	AA	AA	GG	GG	AA	AA	AA	GG	AA	GG	AA	AA	GG	AA	AA	GG	AA	AA	AA	AA	AA	AA	AA
JHI-Hv50k-2016-431756	G/T	6	579490548	NA	NA	NA	NA	NA	NA	NA	GG	GG	TT	GG	GG	TT	TT	GG	GG	GG	GG	GG	GG	GG	GG	GG	GG	TT	GG	GG	TT	GG	GG	GG	GG	GG	GG	TT	GG	GG	TT	GG	GG	TT	GG	TT	TT	GG	TT
JHI-Hv50k-2016-431839	T/G	6	579524791	NA	NA	NA	NA	NA	NA	NA	TT	TT	TT	TT	TT	TT	TT	TG	TT	TG	TT	TG	TT	TG	TG	TT	TT	TT	TT	TT	TT	TT	TT	TT	TT	TG	TT	TT	TT	TG	TT	TT	TT	TT	TG	TT	TT	TT	TT
JHI-Hv50k-2016-432421	T/G	6	580164722	NA	NA	NA	NA	NA	NA	NA	TT	TT	TT	TT	TT	TT	TT	TT	TT	TT	TT	TT	GG	TT	TT	TT	TT	TT	TT	TT	TT	TT	TT	TT	TT	TT	TT	TT	TT	TT	TT	TT	TT	TT	TT	TT	TT	TT	TT
JHI-Hv50k-2016-432654	C/T	6	580307250	NA	NA	NA	NA	NA	NA	NA	CC	CC	CC	CC	CC	CC	CC	TT	TT	TT	TT	TT	CC	TT	TT	CC	CC	CC	TT	CC	CC	CC	CC	CC	CC	TT	CC	CC	TT	CC	CC	TT	CC	CC	CC	CC	TT	CC	CC
JHI-Hv50k-2016-432790	C/T	6	580611874	NA	NA	NA	NA	NA	NA	NA	TT	TT	CC	CC	CC	TT	CC	CC	CC	CC	CC	CC	CC	CC	CC	CC	CC	CC	CC	CC	CC	CC	TT	CC	TT	CC	TT	TT	CC	TT	CC	CC	CC	CC	CC	CC	CC	CC	TT
JHI-Hv50k-2016-433068	T/A	6	581247100	NA	NA	NA	NA	NA	NA	NA	TT	TT	TT	TT	TT	TT	TT	TT	TT	TT	TT	TT	TT	TT	TT	TT	TT	TT	TT	TT	TT	TT	TT	TT	TT	TT	AA	TT	TT	TT	TT	TT	TT	TT	TT	TT	TT	TT	TT
JHI-Hv50k-2016-433209	G/C	6	581553926	NA	NA	NA	NA	NA	NA	NA	CC	CC	GG	CC	CC	CC	GG	GG	GG	GG	GG	GG	CC	GG	GG	GG	GG	GG	GG	CC	GG	CC	CC	CC	CC	GG	GG	GG	GG	CC	GG	GG	CC	GG	GG	CC	GG	GG	CC
JHI-Hv50k-2016-434018	T/C	6	583046671	NA	NA	NA	NA	NA	NA	NA	TT	TT	CC	TT	CC	CC	CC	TT	TT	TT	TT	TT	TT	TT	TT	TT	TT	TT	TT	TT	CC	TT	TT	TT	TT	TT	TT	CC	TT	TT	CC	TT	TT	TT	TT	TT	TT	TT	CC
JHI-Hv50k-2016-434530	G/C	6	583281390	NA	NA	NA	NA	NA	NA	NA	GG	GG	GG	GG	GG	GG	GG	GG	GG	GG	GG	GG	GG	GG	GG	GG	GG	GG	GG	GG	GG	GG	GG	GG	GG	GG	GG	GG	GG	GG	GG	GG	GG	GG	GG	GG	GG	GG	CC
SCRI_RS_138043	C/T	6	289689383	NA	NA	NA	NA	NA	NA	NA	CC	TT	CC	CC	CC	TT	CC	CC	CC	CC	CC	CC	CC	CC	CC	CC	CC	TT	CC	CC	TT	TT	TT	CC	TT	CC	TT	CC	CC	TT	CC	CC	CC	CC	TT	CC	TT	CC	TT
SCRI_RS_138556	C/T	6	16986958	NA	NA	NA	NA	NA	NA	NA	TT	TT	TT	CC	TT	TT	TT	TT	CC	TT	TT	TT	TT	CC	CC	CC	CC	TT	CC	CC	CC	TT	TT	TT	TT	CC	CC	CC	TT	CC	TT	TT	CC	CC	CC	TT	TT	CC	CC
SCRI_RS_161288	C/T	6	123588243	NA	NA	NA	NA	NA	NA	NA	TT	CC	CC	CC	CC	TT	CC	CC	CC	CC	CC	CC	CC	CC	CC	CC	CC	CC	CC	CC	CC	CC	CC	CC	CC	CC	CC	CC	CC	CC	CC	CC	CC	CC	CC	CC	CC	CC	CC
SCRI_RS_164037	T/C	6	542416660	NA	NA	NA	NA	NA	NA	NA	TT	TT	TT	CC	TT	TT	TT	TT	TT	TT	TT	TT	TT	TT	TT	TT	TT	CC	TT	CC	CC	TT	TT	TT	TT	TT	TT	TT	TT	CC	TT	TT	CC	TT	TT	TT	TT	TT	TT
SCRI_RS_164156	C/T	6	365574195	NA	NA	NA	NA	NA	NA	NA	TT	TT	CC	CC	CC	TT	CC	TT	CC	CC	CC	CC	TT	CC	CC	CC	CC	TT	CC	CC	TT	CC	TT	TT	TT	CC	CC	TT	CC	TT	CC	CC	TT	CC	CC	CC	CC	CC	CC
SCRI_RS_169829	T/A	6	72972397	NA	NA	NA	NA	NA	NA	NA	TT	TT	TT	TT	TT	TT	TT	TT	TT	TT	TT	TT	TT	TT	TT	TT	TT	TT	TT	TT	AA	TT	TT	TT	TT	TT	TT	AA	TT	AA	TT	TT	TT	AA	TT	AA	TT	TT	TT
SCRI_RS_177405	C/T	6	428607893	NA	NA	NA	NA	NA	NA	NA	TT	CC	TT	TT	CC	TT	CC	CC	TT	TT	TT	CC	TT	TT	TT	CC	CC	TT	CC	TT	CC	CC	CC	CC	CC	TT	CC	CC	CC	TT	TT	CC	TT	TT	CC	TT	CC	CC	TT
SCRI_RS_184453	A/G	6	544590816	NA	NA	NA	NA	NA	NA	NA	AA	AA	AA	AA	AA	AA	AA	AA	AA	AA	AA	AA	AA	AA	AA	AA	AA	AA	AA	AA	AA	AA	AA	AA	AA	GG	AA	AA	AA	AA	AA	AA	AA	AA	AA	AA	AA	AA	AA
SCRI_RS_188523	G/C	6	130233372	NA	NA	NA	NA	NA	NA	NA	CC	GG	GG	GG	GG	CC	GG	GG	GG	GG	GG	GG	GG	CC	CC	CC	CC	GG	GG	GG	CC	GG	GG	GG	GG	GG	CC	GG	GG	GG	GG	GG	GG	GG	GG	CC	GG	GG	CC
SCRI_RS_196459	A/G	6	293030582	NA	NA	NA	NA	NA	NA	NA	AA	AA	AA	AA	AA	AA	AA	AA	AA	AA	AA	AA	AA	AA	AA	AA	AA	AA	AA	AA	AA	AA	AA	AA	AA	AA	AA	AA	AA	AA	AA	AA	AA	AA	AA	AA	AA	AA	AA
SCRI_RS_202438	G/A	6	557706149	NA	NA	NA	NA	NA	NA	NA	GG	GG	AA	AA	GG	AA	AA	AA	AA	AA	AA	GG	GG	AA	AA	AA	AA	GG	AA	AA	AA	AA	GG	AA	GG	GG	GG	GG	AA	GG	AA	AA	GG	GG	AA	GG	GG	GG	AA
SCRI_RS_222802	C/A	6	545740702	NA	NA	NA	NA	NA	NA	NA	CC	CC	CC	AA	AA	CC	CC	CC	CC	CC	CC	CC	CC	CC	CC	CC	CC	CC	CC	AA	AA	AA	CC	CC	CC	CC	AA	CC	CC	CC	CC	CC	CC	AA	AA	CC	CC	AA	AA
SCRI_RS_230987	A/C	6	226000061	NA	NA	NA	NA	NA	NA	NA	AA	AA	AA	CC	AA	CC	AA	AA	CC	CC	CC	AA	AA	CC	CC	CC	CC	CC	AA	AA	CC	CC	CC	CC	CC	CC	AA	AA	AA	AA	AA	AA	AA	AA	AA	AA	CC	AA	AA
SCRI_RS_5552	C/T	6	308234181	NA	NA	NA	NA	NA	NA	NA	CC	CC	CC	CC	CC	CC	CC	CC	CC	CC	CC	CC	CC	CC	CC	CC	CC	CC	CC	CC	CC	CC	CC	CC	CC	CC	CC	CC	CC	TT	CC	CC	CC	CC	CC	CC	CC	CC	CC
SCRI_RS_8401	T/C	6	514101084	NA	NA	NA	NA	NA	NA	NA	TT	CC	CC	CC	TT	TT	TT	TT	CC	CC	CC	TT	TT	TT	TT	TT	TT	TT	CC	TT	TT	TT	TT	TT	TT	TC	TT	TT	CC	TT	CC	CC	TT	TT	TT	TT	TT	TT	CC
SCRI_RS_87934	C/T	6	402595457	NA	NA	NA	NA	NA	NA	NA	CC	CC	CC	TT	CC	TT	CC	CC	TT	CC	CC	CC	CC	CC	CC	CC	CC	CC	CC	TT	CC	TT	CC	TT	CC	TT	CC	CC	TT	CC	CC	TT	TT	CC	CC	CC	TT	CC	CC
BOPA1_4644-1363	C/G	7	2212170	NA	NA	NA	NA	NA	NA	NA	CC	CC	GG	CC	CC	CC	CC	CC	CC	CC	CC	CC	CC	CC	CC	CC	CC	CC	GG	CC	CC	GG	CC	CC	CC	CC	CC	CC	CC	CC	GG	CC	CC	CC	CC	CC	CC	CC	CC
BOPA1_4791-1541	G/C	7	591547771	NA	NA	NA	NA	NA	NA	NA	CC	GG	GG	GG	GG	GG	GG	GG	CC	CC	CC	GG	GG	CC	CC	CC	CC	GG	GG	CC	CC	GG	CC	CC	CC	CC	CC	GG	GG	CC	GG	GG	CC	GG	GG	GG	CC	CC	GG
BOPA1_6394-944	A/G	7	14802282	NA	NA	NA	NA	NA	NA	NA	AA	AA	GG	AA	AA	GG	AA	GG	GG	GG	GG	GG	GG	AA	AA	AA	AA	AA	GG	GG	GG	AA	AA	AA	AA	AA	AA	GG	GG	AA	GG	GG	AA	AA	AA	AA	GG	AA	AA
BOPA1_9820-455	A/G	7	109383022	NA	NA	NA	NA	NA	NA	NA	AA	AA	GG	AA	AA	AA	AA	AA	AA	AA	AA	AA	AA	AA	AA	AA	AA	AA	AA	AA	AA	AA	AA	AA	AA	AA	GG	AA	AA	AA	GG	AA	AA	AA	AA	AA	GG	GG	AA
BOPA1_ABC08402-1-2-97	A/G	7	114858277	NA	NA	NA	NA	NA	NA	NA	AA	AA	AA	AA	AA	AA	GG	AA	AA	AA	AA	AA	AA	AA	AA	AA	AA	AA	AA	AA	AA	AA	AG	AA	AG	AA	AA	AA	AA	AA	AA	AA	GG	AA	AA	AA	GG	AA	AA
BOPA1_ABC09375-pHv500-02	C/G	7	7465605	NA	NA	NA	NA	NA	NA	NA	CC	CC	CC	CC	CC	CC	CC	CC	CC	CC	CC	CC	CC	CC	CC	CC	CC	CC	CC	CC	CC	CC	CC	CC	CC	CC	CC	CC	CC	CC	CC	CC	CC	CC	CC	CC	CC	CC	CC
BOPA1_ConsensusGBS0250-2	A/G	7	440018338	NA	NA	NA	NA	NA	NA	NA	GG	AA	AA	GG	GG	GG	GG	GG	GG	GG	GG	GG	AA	GG	GG	GG	GG	AA	GG	GG	GG	GG	AA	GG	AA	GG	AA	GG	GG	AA	AA	GG	AA	GG	AA	GG	GG	AA	AA
BOPA2_12_10368	A/C	7	49105258	NA	NA	NA	NA	NA	NA	NA	AA	AA	AA	AA	CC	AA	AA	AA	AA	AA	AA	AA	AA	AA	AA	CC	CC	CC	AA	AA	AA	CC	AA	AA	AA	AA	CC	CC	AA	CC	AA	AA	CC	CC	AA	AA	CC	CC	CC
BOPA2_12_11477	G/A	7	261448913	NA	NA	NA	NA	NA	NA	NA	GG	GG	GG	GG	GG	GG	GG	GG	GG	GG	GG	GG	GG	GG	GG	GG	GG	GG	GG	GG	GG	GG	AA	GG	AA	GG	GG	GG	GG	GG	GG	GG	GG	AA	AA	GG	GG	GG	AA
BOPA2_12_20803	G/A	7	37802983	NA	NA	NA	NA	NA	NA	NA	AA	AA	GG	GG	GG	GG	GG	GG	GG	GG	GG	GG	GG	GG	GG	GG	GG	GG	GG	GG	AA	GG	GG	AA	GG	GG	GG	AA	GG	GG	GG	GG	AA	AA	GG	GG	GG	GG	GG
BOPA2_12_30149	A/C	7	87929896	NA	NA	NA	NA	NA	NA	NA	CC	AA	AA	AA	AA	CC	AA	AA	AA	AA	AA	AA	CC	CC	CC	CC	CC	AA	AA	AA	CC	AA	AA	AA	AA	AA	AA	AA	AA	CC	AA	AA	CC	AA	AA	AA	AA	AA	AA
BOPA2_12_30344	A/G	7	180474019	NA	NA	NA	NA	NA	NA	NA	GG	AA	AA	GG	GG	GG	GG	GG	GG	GG	GG	GG	GG	AA	AA	AA	AA	GG	GG	GG	AA	GG	GG	AA	GG	AA	AA	GG	GG	AA	AA	GG	GG	AA	AA	GG	AA	AA	AA
BOPA2_12_30600	A/C	7	402151330	NA	NA	NA	NA	NA	NA	NA	AA	AA	AA	CC	CC	CC	CC	CC	CC	CC	CC	CC	CC	AA	AA	AA	AA	CC	CC	CC	AA	CC	CC	CC	CC	CC	AA	CC	CC	AA	AA	CC	CC	AA	AA	CC	AA	AA	AA
BOPA2_12_30996	A/G	7	554189661	NA	NA	NA	NA	NA	NA	NA	AA	AA	AA	AA	AA	AA	AA	AA	AA	AA	AA	AA	AA	AA	AA	AA	AA	AA	AA	AA	AA	AA	GG	AA	AG	AA	AA	AA	AA	AA	AA	AA	AA	AA	GG	AA	AA	AA	AA
BOPA2_12_31203	G/A	7	133701389	NA	NA	NA	NA	NA	NA	NA	GG	GG	GG	GG	AA	GG	GG	GG	GG	GG	GG	GG	GG	GG	GG	GG	GG	GG	GG	GG	GG	GG	GG	GG	GG	GG	GG	GG	GG	GG	GG	GG	GG	GG	GG	GG	GG	GG	AA
JHI-Hv50k-2016-435190	A/G	7	186165	NA	NA	NA	NA	NA	NA	NA	AA	GG	GG	AA	AA	AA	AA	AA	AA	AA	AA	AA	AA	GG	GG	GG	GG	AA	AA	AA	GG	GG	AA	GG	AA	GG	GG	AA	AA	GG	GG	AA	AA	GG	AA	AA	AA	GG	GG
JHI-Hv50k-2016-435541	T/A	7	319167	NA	NA	NA	NA	NA	NA	NA	TT	TT	AA	TT	TT	TT	TT	TT	TT	TT	TT	TT	TT	TT	TT	TT	TT	TT	TT	TT	TT	AA	AA	TT	AA	TT	TT	AA	TT	TT	AA	TT	TT	TT	TT	TT	TT	TT	TT
JHI-Hv50k-2016-435959	A/T	7	774841	NA	NA	NA	NA	NA	NA	NA	AA	TT	AA	TT	AA	AA	TT	TT	TT	TT	TT	TT	TT	TT	TT	TT	TT	AA	AA	TT	TT	AA	AA	TT	AA	TT	TT	AA	AA	AA	AA	AA	AA	TT	AA	TT	TT	TT	TT
JHI-Hv50k-2016-436545	C/A	7	1262584	NA	NA	NA	NA	NA	NA	NA	CC	CC	CC	CC	CC	CC	CC	CC	CC	CC	CC	CC	CC	CC	CC	CC	CC	CC	CC	CC	CC	CC	CC	CC	CC	CC	CC	CC	CC	CC	CC	CC	CC	CC	CC	CC	CC	CC	CC
JHI-Hv50k-2016-437376	T/G	7	2350955	NA	NA	NA	NA	NA	NA	NA	TT	TT	TT	TT	TT	TT	TT	TT	TT	TT	TT	TT	TT	TT	TT	TT	TT	TT	TT	TT	TT	TT	TT	TT	TT	TT	TT	GG	TT	TT	TT	TT	TT	TT	TT	TT	TT	TT	TT
JHI-Hv50k-2016-437709	G/C	7	2546649	NA	NA	NA	NA	NA	NA	NA	GG	GG	GG	GG	GG	GG	GG	GG	GG	GG	GG	GG	GG	GG	GG	CC	CC	GG	CC	GG	GG	CC	GG	GG	GG	GG	GG	GG	GG	GG	GG	GG	GG	GG	GG	GG	GG	GG	GG
JHI-Hv50k-2016-437920	C/T	7	2635959	NA	NA	NA	NA	NA	NA	NA	TT	TT	TT	CC	CC	TT	CC	CC	CC	TT	TT	CC	CC	CC	CC	TT	TT	CC	TT	CC	TT	TT	CC	TT	CT	TT	CC	CC	CC	CC	TT	CC	CC	CC	CC	CC	CC	CC	CC
JHI-Hv50k-2016-438861	G/A	7	3451871	NA	NA	NA	NA	NA	NA	NA	GG	AA	GG	GG	GG	GG	GG	GG	GG	GG	GG	GG	GG	GG	GG	GG	GG	GG	GG	GG	GG	GG	GG	GG	GG	GG	GG	GG	GG	GG	GG	GG	GG	GG	GG	GG	GG	GG	GG
JHI-Hv50k-2016-439020	G/C	7	3737456	NA	NA	NA	NA	NA	NA	NA	GG	CC	GG	GG	GG	GG	GG	GG	GG	GG	GG	GG	GG	CC	CC	GG	GG	GG	GG	GG	CC	GG	GG	GG	GG	GG	GG	GG	GG	GG	GG	GG	CC	CC	GG	GG	GG	GG	GG
JHI-Hv50k-2016-439052	C/T	7	3761221	NA	NA	NA	NA	NA	NA	NA	CC	CC	CC	CC	CC	TT	CC	CC	CC	TT	TT	CC	CC	CC	CC	CC	CC	CC	CC	CC	CC	TT	CC	CC	CC	CC	CC	CC	CC	CC	CC	CC	CC	CC	CC	CC	CC	CC	CC
JHI-Hv50k-2016-439494	G/A	7	4117734	NA	NA	NA	NA	NA	NA	NA	GG	AA	GG	AA	AA	GG	AA	AA	AA	GG	GG	AA	GG	AA	AA	GG	GG	GG	GG	AA	GG	GG	AA	AA	GA	GG	AA	GG	GG	AA	GG	GG	GG	AA	AA	AA	AA	AA	GG
JHI-Hv50k-2016-439551	A/G	7	4128109	NA	NA	NA	NA	NA	NA	NA	AA	AA	AA	AA	AA	AA	AA	AA	AA	AA	AA	AA	AA	AA	AA	AA	AA	AA	GG	AA	GG	AA	AA	AA	AA	AA	AA	AA	AA	AA	AA	AA	AA	AA	AA	AA	AA	AA	AA
JHI-Hv50k-2016-440277	C/T	7	4815484	NA	NA	NA	NA	NA	NA	NA	TT	CC	CC	CC	CC	CC	CC	CC	CC	CC	CC	CC	CC	CC	CC	CC	CC	CC	CC	CC	TT	CC	CC	CC	CC	CC	CC	CC	CC	CC	CC	CC	CC	CC	CC	CC	CC	CC	CC
JHI-Hv50k-2016-441649	A/G	7	5524869	NA	NA	NA	NA	NA	NA	NA	AA	AA	AA	AA	AA	AA	AA	AA	AA	AA	AA	AA	AA	AA	AA	AA	AA	AA	AA	AA	GG	AA	AA	AA	AA	AA	AA	AA	AA	AA	AA	AA	AA	AA	AA	AA	AA	AA	AA
JHI-Hv50k-2016-442168	T/C	7	6500517	NA	NA	NA	NA	NA	NA	NA	TT	TT	CC	TT	TT	TT	TT	TT	TT	TT	TT	TT	TT	TT	TT	TT	TT	TT	TT	TT	CC	TT	TT	TT	TT	TT	TT	TT	TT	TT	CC	TT	CC	TT	TT	TT	TT	TT	TT
JHI-Hv50k-2016-443598	G/A	7	8213533	NA	NA	NA	NA	NA	NA	NA	GG	AA	GG	GG	GG	GG	AA	GG	GG	GG	GG	GG	AA	GG	GG	AA	AA	GG	AA	GG	GG	AA	GG	AA	GG	GG	GG	AA	AA	GG	GG	AA	GG	GG	AA	GG	AA	GG	GG
JHI-Hv50k-2016-443609	T/G	7	8220883	NA	NA	NA	NA	NA	NA	NA	TT	TT	TT	TT	TT	TT	TT	TT	TT	TT	TT	TT	TT	TT	TT	TT	TT	TT	GG	TT	TT	TT	TT	TT	TT	TG	TT	TT	GG	TT	TT	GG	TT	TT	TT	TT	TT	TT	TT
JHI-Hv50k-2016-444184	C/T	7	8593111	NA	NA	NA	NA	NA	NA	NA	CC	CC	CC	CC	CC	CC	CC	CC	CC	CC	CC	CC	CC	TT	TT	CC	CC	CC	TT	CC	TT	CC	CC	CC	CC	CC	CC	TT	TT	CC	CC	TT	CC	TT	TT	CC	CC	TT	CC
JHI-Hv50k-2016-445336	C/T	7	9880616	NA	NA	NA	NA	NA	NA	NA	TT	TT	CC	TT	TT	TT	TT	TT	CC	TT	TT	CC	TT	TT	TT	TT	TT	TT	CC	CC	TT	CC	CC	TT	CC	TT	CC	TT	TT	CC	CC	TT	TT	CC	CC	TT	CC	CC	TT
JHI-Hv50k-2016-445509	T/A	7	10155253	NA	NA	NA	NA	NA	NA	NA	TT	AA	TT	TT	AA	TT	TT	TT	TT	AA	AA	TT	AA	AA	AA	AA	AA	AA	AA	TT	TT	TT	TT	AA	TT	TT	AA	TT	TT	AA	TT	TT	AA	AA	AA	TT	TT	AA	AA
JHI-Hv50k-2016-446820	C/A	7	10901494	NA	NA	NA	NA	NA	NA	NA	CC	AA	CC	CC	AA	CC	AA	CC	CC	AA	AA	CC	AA	AA	AA	AA	AA	AA	CC	CC	CC	CC	AA	AA	AA	CC	AA	CC	CC	AA	CC	CC	CC	AA	AA	CC	CC	AA	AA
JHI-Hv50k-2016-447137	A/G	7	11217693	NA	NA	NA	NA	NA	NA	NA	AA	AA	GG	GG	AA	AA	AA	AA	AA	AA	AA	AA	AA	AA	AA	AA	AA	AA	AA	AA	GG	AA	AA	AA	AA	AG	AA	AA	AA	AA	GG	AA	AA	AA	AA	GG	GG	AA	AA
JHI-Hv50k-2016-447196	C/A	7	11285535	NA	NA	NA	NA	NA	NA	NA	CC	CC	AA	AA	AA	AA	AA	AA	CC	AA	AA	AA	CC	AA	AA	CC	CC	AA	AA	CC	AA	CC	CC	AA	CC	AA	CC	CC	CC	CC	AA	CC	AA	AA	AA	AA	AA	AA	AA
JHI-Hv50k-2016-447658	T/G	7	12454183	NA	NA	NA	NA	NA	NA	NA	TT	TT	GG	TT	TT	TT	TT	TT	TT	TT	TT	TT	TT	TT	TT	TT	TT	GG	TT	TT	TT	TT	GG	TT	GG	TT	TT	TT	TT	TT	GG	TT	GG	TT	TT	TT	TT	TT	GG
JHI-Hv50k-2016-447725	G/A	7	12706576	NA	NA	NA	NA	NA	NA	NA	GG	GG	GG	GG	GG	GG	GG	GG	GG	GG	GG	GG	GG	GG	GG	GG	GG	GG	GG	GG	GG	GG	GG	GG	GG	GG	GG	GG	GG	GG	GG	GG	GG	GG	GG	GG	GG	GG	AA
JHI-Hv50k-2016-448518	G/A	7	13290398	NA	NA	NA	NA	NA	NA	NA	GG	GG	GG	GG	AA	GG	GG	GG	GG	AA	AA	GG	GG	AA	AA	AA	AA	AA	GG	GG	GG	GG	GG	GG	GG	AA	GG	GG	GG	AA	GG	GG	AA	GG	AA	GG	GG	AA	GG
JHI-Hv50k-2016-449124	T/C	7	13658217	NA	NA	NA	NA	NA	NA	NA	TT	TT	TT	TT	TT	CC	TT	TT	TT	TT	TT	TT	TT	TT	TT	TT	TT	CC	TT	TT	TT	CC	CC	CC	CC	TC	TT	TT	TT	TT	TT	TT	CC	TT	TT	TT	TT	TT	CC
JHI-Hv50k-2016-449631	C/T	7	14573494	NA	NA	NA	NA	NA	NA	NA	TT	CC	TT	CC	TT	TT	TT	TT	TT	TT	TT	TT	TT	TT	TT	TT	TT	TT	CC	TT	TT	CC	TT	TT	TT	TT	CC	TT	TT	CC	TT	TT	CC	CC	TT	CC	TT	TT	TT
JHI-Hv50k-2016-450275	G/T	7	15362958	NA	NA	NA	NA	NA	NA	NA	GG	GG	GG	GG	GG	GG	GG	GG	GG	GG	GG	GG	GG	GG	GG	GG	GG	GG	GG	GG	GG	GG	GG	TT	GG	GG	GG	GG	GG	GG	GG	GG	GG	GG	GG	GG	GG	GG	TT
JHI-Hv50k-2016-451629	A/G	7	18152471	NA	NA	NA	NA	NA	NA	NA	AA	AA	AA	AA	AA	AA	AA	AA	AA	AA	AA	AA	AA	AA	AA	AA	AA	AA	AA	AA	AA	AA	AA	AA	AA	AG	AA	AA	AA	AA	AA	AA	GG	AA	AA	AA	AA	AA	AA
JHI-Hv50k-2016-451706	G/A	7	18431795	NA	NA	NA	NA	NA	NA	NA	GG	GG	AA	GG	GG	GG	GG	GG	GG	GG	GG	GG	GG	GG	GG	AA	AA	GG	GG	GG	AA	GG	GG	AA	GG	GG	AA	GG	GG	AA	AA	GG	AA	GG	AA	GG	GG	AA	GG
JHI-Hv50k-2016-452744	T/C	7	21067964	NA	NA	NA	NA	NA	NA	NA	TT	TT	TT	TT	TT	CC	TT	CC	TT	TT	TT	CC	TT	CC	CC	CC	CC	TT	TT	CC	TT	TT	TT	TT	TT	TT	TT	TT	TT	CC	TT	TT	TT	CC	CC	TT	TT	TT	CC
JHI-Hv50k-2016-452788	T/G	7	22775111	NA	NA	NA	NA	NA	NA	NA	TT	TT	TT	TT	TT	GG	TT	TT	TT	TT	TT	TT	TT	GG	GG	GG	GG	TT	TT	TT	TT	TT	TT	TT	TT	TT	TT	TT	TT	TT	TT	TT	TT	GG	GG	TT	TT	TT	TT
JHI-Hv50k-2016-452862	A/G	7	23168003	NA	NA	NA	NA	NA	NA	NA	AA	AA	GG	AA	AA	AA	AA	AA	AA	AA	AA	AA	AA	AA	AA	AA	AA	GG	AA	AA	AA	AA	AA	AA	AA	AG	AA	AA	AA	AA	GG	AA	AA	AA	AA	AA	AA	AA	AA
JHI-Hv50k-2016-452940	A/G	7	23276091	NA	NA	NA	NA	NA	NA	NA	AA	GG	AA	AA	AA	AA	AA	AA	AA	AA	AA	AA	GG	GG	GG	GG	GG	GG	AA	GG	GG	AA	AA	AA	AA	AG	AA	AA	AA	AA	AA	AA	AA	AA	GG	AA	AA	AA	AA
JHI-Hv50k-2016-452991	A/G	7	23582473	NA	NA	NA	NA	NA	NA	NA	AA	AA	AA	AA	AA	AA	AA	AA	AA	AA	AA	AA	AA	AA	AA	AA	AA	AA	AA	AA	AA	AA	AA	AA	AA	AA	AA	AA	AA	AA	AA	AA	AA	AA	AA	AA	AA	AA	AA
JHI-Hv50k-2016-453148	A/C	7	24061095	NA	NA	NA	NA	NA	NA	NA	AA	AA	AA	CC	AA	AA	AA	AA	AA	AA	AA	AA	AA	AA	AA	AA	AA	AA	AA	AA	AA	CC	AA	AA	AA	AA	AA	AA	AA	AA	AA	AA	AA	AA	AA	CC	AA	AA	AA
JHI-Hv50k-2016-453151	G/T	7	24061826	NA	NA	NA	NA	NA	NA	NA	TT	GG	TT	GG	TT	TT	GG	TT	TT	TT	TT	TT	GG	GG	GG	GG	GG	GG	TT	GG	GG	GG	GG	GG	GG	GT	TT	GG	TT	TT	TT	TT	TT	GG	GG	GG	GG	TT	GG
JHI-Hv50k-2016-453737	T/C	7	25555742	NA	NA	NA	NA	NA	NA	NA	CC	CC	CC	CC	TT	CC	TT	CC	CC	TT	TT	CC	TT	CC	CC	CC	CC	TT	TT	CC	TT	CC	TT	TT	TT	CC	CC	TT	CC	TT	CC	CC	TT	CC	CC	TT	CC	CC	TT
JHI-Hv50k-2016-453798	G/C	7	25587987	NA	NA	NA	NA	NA	NA	NA	GG	GG	GG	GG	GG	CC	GG	GG	GG	GG	GG	GG	CC	GG	GG	GG	GG	GG	GG	CC	GG	CC	GG	CC	GG	GG	GG	GG	GG	GG	GG	GG	GG	GG	CC	CC	GG	GG	GG
JHI-Hv50k-2016-454168	A/G	7	26540553	NA	NA	NA	NA	NA	NA	NA	GG	GG	GG	GG	GG	GG	GG	AA	GG	AA	AA	AA	AA	AA	AA	AA	AA	AA	AA	AA	AA	AA	AA	AA	AA	GG	GG	GG	GG	AA	GG	AA	AA	AA	AA	GG	GG	GG	AA
JHI-Hv50k-2016-454615	G/A	7	27480206	NA	NA	NA	NA	NA	NA	NA	AA	AA	GG	GG	GG	GG	GG	GG	GG	GG	GG	GG	GG	GG	GG	GG	GG	GG	GG	GG	GG	GG	GG	GG	GG	GG	GG	GG	GG	GG	GG	GG	GG	GG	GG	AA	GG	GG	GG
JHI-Hv50k-2016-455809	G/T	7	29824105	NA	NA	NA	NA	NA	NA	NA	TT	TT	GG	GG	GG	GG	GG	GG	GG	GG	GG	GG	TT	GG	GG	GG	GG	GG	GG	GG	GG	GG	TT	TT	TT	GG	TT	TT	GG	GG	GG	TT	TT	TT	GG	GG	TT	TT	TT
JHI-Hv50k-2016-456254	A/C	7	30843620	NA	NA	NA	NA	NA	NA	NA	AA	AA	AA	AA	AA	AA	AA	AA	AA	CC	CC	AA	AA	CC	CC	CC	CC	AA	CC	CC	AA	CC	AA	AA	AA	AC	AA	CC	AA	AA	AA	AA	CC	CC	CC	AA	AA	AA	AA
JHI-Hv50k-2016-456942	A/G	7	31370942	NA	NA	NA	NA	NA	NA	NA	AA	GG	AA	AA	AA	AA	AA	AA	AA	AA	AA	AA	AA	GG	GG	GG	GG	AA	AA	AA	AA	AA	AA	AA	AA	GG	AA	AA	AA	AA	AA	AA	AA	AA	AA	AA	AA	AA	AA
JHI-Hv50k-2016-457721	G/T	7	32798825	NA	NA	NA	NA	NA	NA	NA	GG	TT	GG	GG	GG	GG	GG	GG	GG	TT	TT	GG	GG	GG	GG	GG	GG	GG	GG	GG	TT	GG	TT	TT	TT	GG	TT	TT	GG	TT	GG	GG	TT	TT	TT	TT	TT	TT	TT
JHI-Hv50k-2016-459243	A/T	7	37308520	NA	NA	NA	NA	NA	NA	NA	AA	AA	TT	TT	TT	AA	AA	TT	TT	TT	TT	TT	TT	TT	TT	TT	TT	TT	TT	AA	TT	AA	AA	AA	AA	TT	AA	TT	TT	TT	TT	TT	AA	AA	AA	AA	AA	AA	AA
JHI-Hv50k-2016-460745	A/G	7	42963763	NA	NA	NA	NA	NA	NA	NA	AA	AA	AA	AA	AA	AA	AA	AA	AA	AA	AA	AA	AA	AA	AA	AA	AA	AA	AA	AA	GG	AA	AA	GG	AA	AA	AA	AA	AA	AA	AA	AA	AA	AA	AA	GG	AA	AA	AA
JHI-Hv50k-2016-460925	T/C	7	44240921	NA	NA	NA	NA	NA	NA	NA	TT	TT	TT	TT	TT	TT	TT	TT	TT	TT	TT	TT	TT	TT	TT	TT	TT	TT	TT	TT	TT	TT	TT	TT	TT	TT	TT	TT	TT	CC	TT	TT	TT	TT	CC	TT	TT	CC	TT
JHI-Hv50k-2016-461174	A/G	7	46117027	NA	NA	NA	NA	NA	NA	NA	AA	AA	AA	GG	AA	AA	GG	GG	GG	GG	GG	GG	GG	AA	AA	AA	AA	GG	GG	GG	AA	AA	AA	GG	AA	AA	AA	AA	GG	GG	AA	GG	AA	GG	AA	AA	AA	AA	GG
JHI-Hv50k-2016-461245	G/A	7	46838574	NA	NA	NA	NA	NA	NA	NA	GG	GG	AA	GG	GG	GG	GG	GG	GG	GG	GG	GG	GG	GG	GG	GG	GG	GG	GG	GG	GG	GG	GG	GG	GG	GG	GG	AA	GG	GG	AA	GG	GG	GG	AA	GG	GG	AA	GG
JHI-Hv50k-2016-461473	G/C	7	47780429	NA	NA	NA	NA	NA	NA	NA	GG	GG	GG	GG	GG	GG	GG	GG	GG	GG	GG	GG	GG	GG	GG	CC	CC	GG	GG	GG	GG	GG	GG	CC	GG	GG	GG	GG	GG	GG	GG	GG	GG	GG	GG	GG	GG	CC	GG
JHI-Hv50k-2016-461864	T/A	7	49467201	NA	NA	NA	NA	NA	NA	NA	TT	TT	TT	TT	TA	TT	TT	TT	TT	TT	TT	TT	TT	AA	AA	AA	AA	AA	TT	TT	TT	TA	TT	AA	TT	TA	TA	TT	TT	AA	TT	TT	AA	TT	AA	AA	TT	AA	TT
JHI-Hv50k-2016-462122	T/A	7	49818629	NA	NA	NA	NA	NA	NA	NA	TT	TT	AA	TT	AA	TT	TT	AA	TT	AA	AA	AA	TT	TT	TT	AA	AA	AA	TT	TT	TT	TT	TT	AA	TT	TT	AA	TT	TT	AA	AA	TT	TT	AA	AA	TT	TT	AA	AA
JHI-Hv50k-2016-463283	A/C	7	52114958	NA	NA	NA	NA	NA	NA	NA	CC	AA	AA	AA	AA	CC	AA	AA	AA	CC	CC	AA	AA	AA	AA	AA	AA	AA	AA	AA	AA	AA	AA	AA	AA	AA	AA	CC	AA	AA	AA	AA	CC	AA	AA	AA	AA	AA	AA
JHI-Hv50k-2016-464203	C/T	7	55105580	NA	NA	NA	NA	NA	NA	NA	CC	CC	TT	CC	CC	CC	CC	TT	CC	CC	CC	TT	CC	TT	TT	CC	CC	CC	CC	CC	TT	CC	CC	CC	CC	CC	CC	CC	CC	TT	TT	CC	CC	TT	TT	TT	CC	CC	TT
JHI-Hv50k-2016-464848	G/A	7	58411870	NA	NA	NA	NA	NA	NA	NA	GG	AA	AA	GG	GG	GG	GG	AA	GG	GG	GG	AA	GG	GG	GG	GG	GG	GG	GG	GG	GG	GG	GG	GG	GG	AA	GG	AA	GG	GG	AA	GG	GG	AA	AA	GG	GG	GG	AA
JHI-Hv50k-2016-465824	G/A	7	62460279	NA	NA	NA	NA	NA	NA	NA	GG	GG	GG	AA	AA	AA	AA	AA	AA	AA	AA	AA	AA	GG	GG	AA	AA	AA	AA	AA	GG	GG	AA	AA	AA	AA	AA	AA	AA	AA	GG	AA	GG	GG	GG	AA	GG	AA	GG
JHI-Hv50k-2016-467393	A/T	7	66942992	NA	NA	NA	NA	NA	NA	NA	AA	AA	TT	TT	AA	AA	AA	TT	TT	AA	AA	TT	AA	AA	AA	AA	AA	AA	AA	AA	AA	AA	AA	AA	AA	AA	TT	AA	AA	AA	TT	AA	AA	AA	AA	AA	AA	AA	AA
JHI-Hv50k-2016-468240	T/G	7	70703402	NA	NA	NA	NA	NA	NA	NA	TT	TT	TT	TT	GG	TT	TT	TT	TT	TT	TT	TT	TT	TT	TT	TT	TT	TT	TT	GG	TT	GG	TT	GG	TT	TT	TT	GG	TT	TT	TT	TT	TT	TT	TT	TT	GG	GG	TT
JHI-Hv50k-2016-469062	G/T	7	77003147	NA	NA	NA	NA	NA	NA	NA	GG	GG	GG	GG	TT	TT	GG	TT	GG	TT	TT	TT	GG	GG	GG	GG	GG	GG	GG	GG	GG	GG	TT	GG	TT	GG	GG	TT	GG	GG	GG	GG	GG	GG	GG	GG	TT	GG	GG
JHI-Hv50k-2016-469168	A/G	7	77740119	NA	NA	NA	NA	NA	NA	NA	GG	AA	GG	AA	AA	AA	AA	AA	AA	AA	AA	AA	AA	GG	GG	AA	AA	AA	AA	GG	GG	AA	AA	GG	AA	AA	GG	AA	GG	GG	GG	GG	AA	AA	AA	AA	GG	GG	AA
JHI-Hv50k-2016-469215	C/T	7	78679532	NA	NA	NA	NA	NA	NA	NA	CC	TT	CC	CC	CC	CC	CC	TT	CC	TT	TT	TT	CC	CC	CC	CC	CC	CC	CC	TT	CC	CC	CC	CC	CC	CC	CC	CC	CC	CC	CC	CC	CC	CC	CC	CC	CC	CC	CC
JHI-Hv50k-2016-469568	A/T	7	81402386	NA	NA	NA	NA	NA	NA	NA	AA	AA	AA	AA	AA	AA	AA	AA	AA	AA	AA	AA	AA	AA	AA	AA	AA	AA	AA	AA	AA	AA	AA	AA	AA	AA	AA	AA	AA	AA	AA	AA	AA	AA	AA	AA	AA	AA	AA
JHI-Hv50k-2016-471007	C/G	7	89201131	NA	NA	NA	NA	NA	NA	NA	CC	CC	CC	CC	CC	CC	GG	GG	CC	CC	CC	GG	CC	CC	CC	CC	CC	GG	GG	GG	CC	CC	CC	CC	CC	CC	CC	CC	CC	CC	CC	CC	CC	CC	CC	CC	GG	GG	CC
JHI-Hv50k-2016-471286	G/A	7	90782851	NA	NA	NA	NA	NA	NA	NA	GG	GG	GG	GG	GG	GG	GG	GG	GG	GG	GG	GG	GG	GG	GG	GG	GG	GG	GG	GG	GG	GG	GG	AA	GG	GG	GG	GG	GG	GG	GG	GG	GG	GG	GG	GG	GG	GG	GG
JHI-Hv50k-2016-471317	C/A	7	90787542	NA	NA	NA	NA	NA	NA	NA	CC	CC	CC	CC	CC	CC	CC	AA	CC	CC	CC	AA	CC	CC	CC	AA	AA	CC	CC	AA	CC	CC	AA	AA	AA	CC	CC	CC	CC	CC	CC	CC	AA	CC	CC	CC	CC	CC	CC
JHI-Hv50k-2016-471332	A/G	7	90894343	NA	NA	NA	NA	NA	NA	NA	GG	AA	AA	GG	AA	AA	AA	AA	GG	GG	GG	AA	AA	AA	AA	AA	AA	AA	AA	AA	GG	GG	AA	AA	AA	GG	AA	AA	GG	GG	AA	GG	AA	AA	AA	GG	GG	AA	AA
JHI-Hv50k-2016-472899	T/G	7	102292611	NA	NA	NA	NA	NA	NA	NA	TT	TT	TT	TT	TT	TT	TT	TT	TT	TT	TT	TT	TT	TT	TT	TT	TT	TT	TT	TT	TT	TT	TT	TT	TT	TG	TT	TT	TT	TT	TT	TT	TT	TT	TT	TT	TT	TT	TT
JHI-Hv50k-2016-473260	G/T	7	110444020	NA	NA	NA	NA	NA	NA	NA	GG	GG	GG	GG	GG	GG	GG	GG	GG	GG	GG	GG	GG	TT	TT	GG	GG	GG	GG	GG	GG	GG	GG	TT	GG	GG	GG	GG	GG	GG	GG	GG	GG	GG	GG	GG	GG	GG	GG
JHI-Hv50k-2016-473324	T/C	7	110737204	NA	NA	NA	NA	NA	NA	NA	TT	TT	TT	TT	TT	TT	TT	TC	TT	TT	TT	TC	TT	TT	TT	TT	TT	TT	TT	TT	TT	TT	TT	TT	TT	TT	TT	TT	TT	TT	TT	TT	TT	TT	TT	TT	TT	TT	CC
JHI-Hv50k-2016-473444	A/T	7	112039008	NA	NA	NA	NA	NA	NA	NA	AA	AA	AA	AA	AA	AA	AA	AA	AA	AA	AA	AA	TT	TT	TT	TT	TT	AA	AA	AA	AA	AA	AA	TT	AA	AT	AA	AA	AA	AA	AA	AA	AA	AA	AA	AA	AA	AA	AA
JHI-Hv50k-2016-473774	C/G	7	115429145	NA	NA	NA	NA	NA	NA	NA	GG	GG	CC	CC	CC	CC	CC	CC	CC	CC	CC	CC	GG	GG	GG	GG	GG	CC	CC	CC	CC	GG	GG	GG	GG	GG	GG	CC	CC	CC	CC	CC	CC	GG	GG	CC	CC	CC	CC
JHI-Hv50k-2016-473904	G/C	7	116670561	NA	NA	NA	NA	NA	NA	NA	CC	GG	GG	GG	GG	GG	GG	GG	GG	CC	CC	GG	GG	GG	GG	GG	GG	GG	GG	GG	GG	CC	GG	CC	GG	GG	GG	GG	GG	GG	GG	GG	GG	CC	GG	CC	GG	GG	CC
JHI-Hv50k-2016-475776	C/T	7	223285270	NA	NA	NA	NA	NA	NA	NA	CC	CC	CC	CC	CC	CC	CC	CC	CC	CC	CC	CC	CC	CC	CC	CC	CC	CC	CC	CC	CC	CC	TT	CC	TT	CC	CC	CC	CC	CC	CC	CC	CC	CC	CC	CC	CC	CC	CC
JHI-Hv50k-2016-476465	G/C	7	229510560	NA	NA	NA	NA	NA	NA	NA	GG	GG	GG	GG	GG	GG	GG	GG	GG	GG	GG	GG	GG	GG	GG	GG	GG	GG	GG	GG	GG	GG	GG	GG	GG	GG	GG	GG	GG	GG	GG	GG	GG	CC	CC	GG	GG	GG	CC
JHI-Hv50k-2016-478809	G/A	7	272670151	NA	NA	NA	NA	NA	NA	NA	GG	GG	GG	GG	GG	GG	GG	GG	GG	GG	GG	GG	GG	GG	GG	GG	GG	GG	GG	GG	GG	GG	AA	GG	AA	GG	GG	GG	GG	GG	GG	GG	GG	GG	GG	GG	GG	GG	GG
JHI-Hv50k-2016-484254	G/T	7	411035099	NA	NA	NA	NA	NA	NA	NA	GG	GG	GG	GG	GG	GG	GG	GG	GG	GG	GG	GG	GG	GG	GG	GG	GG	GG	GG	GG	GG	GG	TT	GG	TT	GG	GG	GG	GG	GG	GG	GG	GG	GG	GG	GG	GG	GG	GG
JHI-Hv50k-2016-485103	A/G	7	427038848	NA	NA	NA	NA	NA	NA	NA	AA	AA	AA	GG	GG	GG	GG	GG	GG	GG	GG	GG	GG	AA	AA	AA	AA	GG	GG	GG	AA	GG	GG	GG	GG	GG	AA	AA	GG	AA	AA	GG	GG	AA	AA	GG	AA	AA	AA
JHI-Hv50k-2016-485205	T/C	7	428028391	NA	NA	NA	NA	NA	NA	NA	CC	CC	TT	CC	TT	TT	CC	CC	CC	TT	TT	CC	CC	TT	TT	TT	TT	CC	TT	TT	TT	CC	CC	CC	CC	TT	TT	CC	TT	TT	TT	TT	TT	TT	TT	TT	TT	TT	TT
JHI-Hv50k-2016-486996	A/G	7	451401820	NA	NA	NA	NA	NA	NA	NA	AA	GG	AA	AA	AA	GG	AA	AA	AA	AA	AA	AA	AA	AA	AA	AA	AA	AA	AA	GG	AA	AA	GG	AA	GG	AA	AA	AA	AA	AA	AA	AA	AA	AA	AA	GG	AA	AA	AA
JHI-Hv50k-2016-487430	G/A	7	470854440	NA	NA	NA	NA	NA	NA	NA	GG	GG	GG	GG	AA	AA	GG	AA	GG	AA	AA	AA	GG	GG	GG	GG	GG	GG	AA	AA	GG	GG	GG	GG	GG	GG	GG	GG	AA	GG	GG	AA	AA	AA	GG	GG	AA	GG	GG
JHI-Hv50k-2016-488235	G/C	7	498472321	NA	NA	NA	NA	NA	NA	NA	GG	GG	GG	GG	GG	GG	GG	GG	GG	GG	GG	GG	GG	GG	GG	GG	GG	GG	GG	GG	GG	GG	CC	GG	CC	GC	GG	GG	GG	GG	GG	GG	GG	GG	GG	GG	GG	GG	GG
JHI-Hv50k-2016-488610	A/G	7	502930154	NA	NA	NA	NA	NA	NA	NA	AA	GG	GG	AA	AA	AA	AA	AA	AA	AA	AA	AA	AA	AA	AA	AA	AA	AA	AA	AA	AA	AA	AA	AA	AA	AG	GG	GG	AA	GG	GG	AA	GG	GG	GG	AA	AA	GG	GG
JHI-Hv50k-2016-489228	G/T	7	515904183	NA	NA	NA	NA	NA	NA	NA	GG	GG	GG	TT	TT	GT	TT	TT	TT	TT	TT	TT	TT	TT	TT	GG	GG	TT	TT	TT	TT	TT	TT	GG	TT	GG	TT	GG	GG	GG	GG	GG	GG	TT	GG	TT	GG	TT	TT
JHI-Hv50k-2016-489384	A/G	7	517022025	NA	NA	NA	NA	NA	NA	NA	GG	GG	AA	AA	AA	GG	AA	AA	AA	AA	AA	AA	AA	AA	AA	AA	AA	GG	AA	AA	AA	AA	GG	AA	AG	AG	AA	AA	AA	AA	AA	AA	AA	AA	AA	AA	AA	AA	AA
JHI-Hv50k-2016-489471	G/A	7	517646031	NA	NA	NA	NA	NA	NA	NA	GG	GG	GG	GG	GG	GG	GG	GG	GG	GG	GG	GG	GG	GG	GG	GG	GG	GG	GG	GG	GG	GG	AA	GG	GA	GG	GG	GG	GG	GG	GG	GG	GG	GG	GG	GG	GG	GG	GG
JHI-Hv50k-2016-489579	C/A	7	518602773	NA	NA	NA	NA	NA	NA	NA	AA	AA	CC	AA	AA	CC	AA	AA	AA	AA	AA	AA	AA	AA	AA	AA	AA	CC	AA	CC	AA	CC	CC	CC	CA	CA	CC	CC	AA	CC	CC	AA	CC	CC	AA	AA	CC	CC	AA
JHI-Hv50k-2016-490465	C/T	7	525523403	NA	NA	NA	NA	NA	NA	NA	CC	CC	TT	CC	CC	CC	CC	CC	CC	CC	CC	CC	CC	CC	CC	CC	CC	CC	CC	CC	TT	CC	TT	TT	CT	CC	TT	CC	CC	TT	TT	CC	CC	CC	CC	CC	CC	TT	CC
JHI-Hv50k-2016-491442	C/A	7	546397166	NA	NA	NA	NA	NA	NA	NA	AA	CC	CC	AA	AA	CC	CC	AA	AA	AA	AA	AA	AA	AA	AA	AA	AA	CC	AA	CC	CC	CC	AA	AA	AA	CC	CC	CC	AA	CC	CC	AA	AA	CC	CC	CC	CC	CC	CC
JHI-Hv50k-2016-492534	C/A	7	584952172	NA	NA	NA	NA	NA	NA	NA	CC	AA	AA	AA	CC	AA	CC	CC	CC	AA	AA	CC	AA	AA	AA	AA	AA	CC	CC	CC	CC	CC	AA	CC	AA	AA	AA	CC	CC	CC	AA	CC	CC	AA	CC	AA	AA	AA	CC
JHI-Hv50k-2016-492638	C/T	7	589472022	NA	NA	NA	NA	NA	NA	NA	CC	CC	CC	CC	CC	CC	CC	CC	TT	CC	CC	CC	CC	CC	CC	CC	CC	CC	CC	CC	TT	TT	CC	CC	TT	CC	CC	CC	CC	TT	CC	CC	CC	CC	CC	CC	TT	CC	CC
JHI-Hv50k-2016-494033	A/G	7	597897846	NA	NA	NA	NA	NA	NA	NA	AA	AA	AA	AA	AA	AA	AA	AA	AA	AA	AA	AA	AA	AA	AA	AA	AA	AA	AA	AA	AA	AA	AA	AA	GG	AA	AA	AA	AA	AA	AA	AA	AA	AA	AA	AA	AA	AA	AA
JHI-Hv50k-2016-495387	A/G	7	602178154	NA	NA	NA	NA	NA	NA	NA	AA	AA	AA	AA	AA	AA	AA	AA	AA	AA	AA	AA	AA	AA	AA	AA	AA	AA	AA	AA	AA	AA	GG	GG	GG	AA	AA	AA	AA	AA	AA	AA	AA	AA	AA	AA	AA	AA	AA
JHI-Hv50k-2016-497055	C/G	7	606073061	NA	NA	NA	NA	NA	NA	NA	CC	CC	CC	GG	GG	GG	CC	GG	GG	CC	CC	GG	CC	CC	CC	CC	CC	GG	GG	GG	GG	CC	CC	CC	CC	CC	CC	CC	GG	CC	CC	GG	CC	CC	CC	CC	GG	CC	CC
JHI-Hv50k-2016-497104	A/G	7	606866072	NA	NA	NA	NA	NA	NA	NA	AA	AA	AA	AA	AA	AA	AA	AA	AA	AA	AA	AA	AA	AA	AA	AA	AA	AA	AA	AA	AA	GG	GG	GG	GG	AA	AA	AA	AA	AA	AA	AA	AA	AA	AA	AA	AA	AA	AA
JHI-Hv50k-2016-497645	G/T	7	609245933	NA	NA	NA	NA	NA	NA	NA	GG	TT	TT	GG	GG	TT	GG	GG	TT	TT	TT	GG	GG	GG	GG	GG	GG	GG	GG	GG	GG	GG	TT	TT	TT	TT	GG	GG	TT	GG	TT	GG	GG	GG	TT	GG	TT	GG	TT
JHI-Hv50k-2016-498285	C/T	7	611187225	NA	NA	NA	NA	NA	NA	NA	CC	CC	TT	CC	CC	TT	CC	TT	CC	CC	CC	TT	CC	CC	CC	CC	CC	CC	TT	CC	CC	CC	TT	CC	TT	CC	TT	CC	TT	TT	TT	CC	CC	CC	CC	CC	CC	TT	CC
JHI-Hv50k-2016-499019	G/C	7	613972361	NA	NA	NA	NA	NA	NA	NA	GG	GG	GG	GG	GG	GG	GG	GG	GG	GG	GG	GG	GG	GG	GG	GG	GG	GG	GG	GG	GG	GG	CC	GG	CC	GG	GG	GG	CC	GG	GG	GG	GG	GG	GG	GG	GG	GG	GG
JHI-Hv50k-2016-499116	T/C	7	614230860	NA	NA	NA	NA	NA	NA	NA	TT	TT	TT	TT	TT	TT	TT	TT	TT	TT	TT	TT	TT	TT	TT	TT	TT	TT	TT	TT	TT	TT	CC	CC	CC	TT	TT	TT	CC	TT	TT	TT	TT	TT	TT	TT	TT	TT	TT
JHI-Hv50k-2016-499735	T/A	7	616337334	NA	NA	NA	NA	NA	NA	NA	TT	TT	AA	TT	TT	AA	TT	AA	TT	AA	AA	AA	TT	AA	AA	AA	AA	TT	AA	TT	TT	TT	AA	AA	AA	TT	AA	TT	AA	AA	AA	AA	TT	TT	TT	TT	TT	AA	TT
JHI-Hv50k-2016-501203	G/A	7	620308808	NA	NA	NA	NA	NA	NA	NA	GG	GG	GG	GG	GG	GG	GG	GG	GG	GG	GG	GG	GG	GG	GG	GG	GG	GG	GG	GG	GG	GG	AA	GG	AA	GG	GG	GG	GG	GG	GG	GG	GG	GG	GG	GG	GG	GG	GG
JHI-Hv50k-2016-501419	A/G	7	620852363	NA	NA	NA	NA	NA	NA	NA	AA	AG	AA	AA	AA	AA	AA	AA	AA	AA	AA	AA	AA	AA	AA	AA	AA	AA	AA	AA	AA	AA	GG	AA	GG	AA	AA	AA	AA	AA	AA	AA	AG	AA	AA	AA	AA	AA	AA
JHI-Hv50k-2016-505062	G/T	7	627303313	NA	NA	NA	NA	NA	NA	NA	GG	GG	GG	GG	TT	GG	GG	GG	GG	GG	GG	GG	GG	GG	GG	GG	GG	GG	GG	GG	GG	GG	TT	GG	TT	GG	GG	GG	GG	TT	GG	GG	GG	GG	GG	GG	GG	GG	GG
JHI-Hv50k-2016-505670	T/C	7	628392255	NA	NA	NA	NA	NA	NA	NA	CC	CC	TT	TT	TT	TT	TT	TT	TT	TT	TT	TT	TT	TT	TT	TT	TT	TT	TT	TT	TT	TT	CC	TT	CC	TT	TT	CC	TT	CC	TT	TT	TT	TT	TT	TT	TT	TT	TT
JHI-Hv50k-2016-506631	A/C	7	631299285	NA	NA	NA	NA	NA	NA	NA	CC	CC	AA	AA	AA	AA	AA	AA	AA	CC	CC	AA	AA	AA	AA	AA	AA	AA	AA	AA	AA	AA	CC	AA	CC	AA	AA	CC	AA	AA	AA	AA	CC	AA	AA	AA	AA	AA	AA
JHI-Hv50k-2016-507984	A/G	7	635305522	NA	NA	NA	NA	NA	NA	NA	AA	AA	AA	AA	AA	AA	AA	AA	AA	AA	AA	AA	AA	AA	AA	AA	AA	AA	AA	AA	AA	AA	AA	AA	AA	AA	AA	AA	AA	AA	AA	AA	AA	AA	AA	AA	AA	AA	AA
JHI-Hv50k-2016-508125	T/A	7	635596927	NA	NA	NA	NA	NA	NA	NA	AA	AA	TT	TT	AA	TT	TT	TT	TT	TT	TT	TT	TT	TT	TT	AA	AA	AA	TT	TT	TT	TT	TT	TT	TT	AA	TT	AA	TT	TT	TT	TT	AA	AA	AA	TT	AA	TT	AA
JHI-Hv50k-2016-511767	G/A	7	641078054	NA	NA	NA	NA	NA	NA	NA	GG	GG	GG	GG	GG	GG	GG	GG	GG	GG	GG	GA	GG	GG	GG	GG	GG	GA	GG	GG	GA	GG	GG	GG	GG	GG	GG	GG	GG	GG	GG	GG	GG	GG	GG	GG	GG	GG	GG
JHI-Hv50k-2016-514114	G/A	7	645489464	NA	NA	NA	NA	NA	NA	NA	AA	AA	GG	GG	GG	GG	GG	AA	GG	GG	GG	AA	GG	GG	GG	GG	GG	GG	GG	GG	GG	GG	GG	GG	GG	AA	GG	AA	GG	GG	GG	GG	GG	GG	GG	GG	AA	GG	GG
JHI-Hv50k-2016-515211	G/T	7	647500702	NA	NA	NA	NA	NA	NA	NA	GG	GG	GG	GG	GG	TT	GG	GG	GG	GG	GG	GG	GG	GG	GG	GG	GG	TT	TT	GG	GG	TT	TT	TT	TT	GG	TT	GG	GG	TT	GG	GG	GG	GG	GG	GG	GG	GG	GG
JHI-Hv50k-2016-515799	G/A	7	648293534	NA	NA	NA	NA	NA	NA	NA	GG	GG	AA	GG	AA	AA	AA	AA	AA	AA	AA	AA	AA	GG	GG	GG	GG	GG	AA	GG	GG	AA	GG	GG	GG	GG	GG	GG	AA	GG	AA	AA	AA	GG	AA	GG	GG	AA	AA
JHI-Hv50k-2016-516496	C/G	7	649363118	NA	NA	NA	NA	NA	NA	NA	CC	CC	CC	CC	CC	CC	CC	CC	CC	CC	CC	CC	CC	CC	CC	CC	CC	GG	CC	CC	CC	CC	GG	CC	GG	CC	GG	CC	CC	CC	CC	CC	CC	CC	CC	CC	CC	CC	CC
JHI-Hv50k-2016-516759	T/C	7	649996790	NA	NA	NA	NA	NA	NA	NA	TT	TT	TT	TT	TT	TT	TT	TT	TT	TT	TT	TT	TT	TT	TT	TT	TT	TT	TT	TT	TT	TT	TT	TT	TT	TT	CC	TT	TT	TT	TT	TT	CC	TT	TT	TT	TT	TT	TT
JHI-Hv50k-2016-517302	G/A	7	651602310	NA	NA	NA	NA	NA	NA	NA	GG	GG	GG	GG	GG	GG	GG	GG	GG	GG	GG	GG	GG	GG	GG	GG	GG	GG	GG	GA	GG	GG	GG	GG	GG	GG	GG	GG	GG	GG	GG	GG	GG	AA	GG	AA	GG	GG	GG
JHI-Hv50k-2016-518900	G/A	7	654991703	NA	NA	NA	NA	NA	NA	NA	GG	GG	AA	AA	GG	GG	AA	GG	GG	GG	GG	GG	AA	GG	GG	GG	GG	AA	GG	GG	AA	GG	AA	AA	AA	AA	AA	GG	GG	AA	AA	GG	AA	GG	GG	GG	AA	AA	AA
SCRI_RS_109484	G/T	7	608260093	NA	NA	NA	NA	NA	NA	NA	GG	TT	GG	GG	TT	GG	TT	TT	GG	TT	TT	TT	TT	GG	GG	GG	GG	GG	TT	GG	TT	GG	TT	GG	TT	TT	GG	GG	TT	GG	GG	TT	GG	GG	GG	GG	GG	GG	GG
SCRI_RS_134640	C/A	7	575017311	NA	NA	NA	NA	NA	NA	NA	AA	AA	CC	CC	AA	AA	AA	AA	CC	AA	AA	CC	AA	AA	AA	AA	AA	AA	CC	CC	AA	CC	AA	AA	CA	AA	CC	AA	AA	AA	CC	AA	AA	CC	CC	AA	AA	CC	AA
SCRI_RS_143118	C/T	7	521771595	NA	NA	NA	NA	NA	NA	NA	CC	CC	CC	CC	TT	CC	CC	TT	CC	CC	CC	TT	CC	CC	CC	CC	CC	CC	CC	CC	CC	CC	CC	CC	CC	CC	CC	CC	CC	CC	CC	CC	CC	CC	CC	TT	CC	CC	CC
SCRI_RS_143884	G/A	7	592904911	NA	NA	NA	NA	NA	NA	NA	AA	GG	GG	GG	GG	GG	AA	GG	AA	GG	GG	GG	GG	GG	GG	GG	GG	GG	GG	AA	AA	GG	GG	AA	GG	AA	GG	AA	GG	GG	GG	AA	AA	GG	GG	GG	GG	GG	AA
SCRI_RS_156158	T/C	7	11038015	NA	NA	NA	NA	NA	NA	NA	TT	CC	TT	TT	TT	TT	CC	TT	CC	TT	TT	TT	CC	CC	CC	CC	CC	TT	CC	CC	TT	TT	TT	CC	TT	TT	TT	TT	CC	TT	TT	CC	TT	CC	CC	TT	TT	CC	CC
SCRI_RS_161359	A/C	7	337265200	NA	NA	NA	NA	NA	NA	NA	AA	AA	AA	AA	AA	AA	AA	AA	AA	AA	AA	AA	AA	AA	AA	AA	AA	AA	AA	AA	AA	AA	AA	AA	AA	AA	AA	AA	AA	AA	AA	AA	AA	AA	AA	AA	AA	AA	AA
SCRI_RS_174327	T/G	7	604865432	NA	NA	NA	NA	NA	NA	NA	TT	GG	GG	TT	TT	TT	GG	TT	TT	GG	GG	TT	TT	GG	GG	GG	GG	TT	TT	TT	TT	GG	TT	TT	TT	GG	GG	TT	TT	GG	GG	TT	TT	GG	GG	GG	TT	GG	GG
SCRI_RS_175551	C/T	7	651486647	NA	NA	NA	NA	NA	NA	NA	CC	CC	CC	CC	CC	CC	CC	CC	CC	CC	CC	CC	CC	CC	CC	CC	CC	CC	CC	CC	CC	CC	CC	CC	CC	CC	CC	CC	CC	CC	CC	CC	CC	CC	CC	CC	CC	CC	CC
SCRI_RS_189861	A/G	7	572629702	NA	NA	NA	NA	NA	NA	NA	AA	AA	GG	AA	GG	GG	AA	GG	AA	GG	GG	GG	AA	AA	AA	AA	AA	AA	AA	AA	GG	GG	AA	GG	AA	AA	AA	AA	AA	AA	GG	GG	GG	GG	AA	AA	AA	AA	AA
SCRI_RS_202485	A/C	7	59709362	NA	NA	NA	NA	NA	NA	NA	CC	AA	CC	AA	AA	AA	AA	AA	AA	AA	AA	AA	AA	CC	CC	AA	AA	AA	AA	AA	AA	AA	AA	AA	AA	AA	CC	AA	AA	AA	CC	AA	CC	AA	AA	CC	AA	CC	AA
SCRI_RS_219709	G/A	7	28112055	NA	NA	NA	NA	NA	NA	NA	AA	GG	GG	AA	GG	GG	AA	AA	AA	GG	GG	AA	AA	GG	GG	GG	GG	GG	AA	GG	AA	GG	AA	GG	AA	GG	GG	GG	AA	GG	GG	AA	GG	GG	AA	GG	GG	GG	GG
SCRI_RS_224574	T/C	7	619439000	NA	NA	NA	NA	NA	NA	NA	TT	TT	TT	TT	TT	TT	TT	TT	TT	TT	TT	TT	TT	CC	CC	CC	CC	TT	TT	TT	TT	TT	CC	TT	CC	TT	TT	TT	TT	TT	TT	TT	TT	TT	CC	TT	TT	TT	TT
SCRI_RS_6865	A/G	7	1904156	NA	NA	NA	NA	NA	NA	NA	AA	AA	AA	AA	GG	GG	AA	AA	AA	AA	AA	AA	AA	AA	AA	AA	AA	AA	GG	AA	AA	AA	GG	AA	GG	AG	GG	GG	AA	AA	AA	AA	AA	AA	GG	AA	AA	GG	AA
[truncated: 221 more columns]
